# Supplementary material for: SURVIV for survival analysis of mRNA isoform variation
Source: Nat Commun. 2016 Jun 9;7:11548. doi: 10.1038/ncomms11548 (PMC4906168; doi:10.1038/ncomms11548)
Supplement: Supplementary Data 1 — List of 229 survival associated alternative splicing events in the TCGA IDC data. From column G, the table contains the log10 SURVIV P-values for each clinical subgroup. The positive or negative signs in front of the SURVIV P-values indicate the direction of the association. Positive signs indicate that higher exon inclusion levels are associated with better survival probabilities. Negative signs indicate that lower exon inclusion levels are associated with better survival probabilities. [file ncomms11548-s2.xls]

## Sheet: Sheet1
Supplementary Data 1. List of 229 survival associated alternative splicing events in the TCGA IDC data.
From column G, the table contains the log10 SURVIV P-values for each clinical subgroup. The positive or negative signs in front of the SURVIV P-values indicate the direction of the association.
Positive signs indicate that higher exon inclusion levels are associated with better survival probabilities. Negative signs indicate that lower exon inclusion levels are associated with better survival probabilities.
Gene Symbol	Gene Description	Chromosome	Strand	Exon Start	Exon End	All Patients	LuminalA	LuminalB	HER2	Basal	I	IIA	IIB	IIIA	N0	N1	N2	M0	T1	T2	T3	ER Positive	ER Negative	PR Positive	PR Negative	HER2 Positive	HER2 Equivocal	HER2 Negative	Age <46	Age 46-55	Age 56-65	Age >65
GIT2	G protein-coupled receptor kinase interacting ArfGAP 2	chr12	-	110388971	110389121	4.19436	2.62945	0.187214	0.733882	-0.12682	0.288274	2.60125	1.40864	0.431625	2.66181	2.16713	-0.104095	3.68461	1.7822	2.23652	1.30965	3.90028	0.857521	3.55078	1.31218	0.340824	-0.0541845	2.05876	0.588453	2.10777	1.90118	1.49695
TLR5	toll-like receptor 5	chr1	-	223307730	223307824	3.90054	0.876654	2.84053	1.7963	0.797828	0.425105	0.46711	1.37224	1.58708	0.396327	1.86894	1.37882	2.36964	-0.25648	2.49655	2.11305	3.01318	0.597633	3.47716	0.664745	1.39665	0.38674	2.45253	0.524014	0.699658	1.58489	1.31476
FNIP1	folliculin interacting protein 1	chr5	-	131066596	131066731	3.74416	0	0.117021	1.67677	0	0	2.47745	0.382	1.51244	1.92478	1.41815	-0.0118306	3.44568	1.7609	1.752	1.75909	2.30082	0	2.50483	1.79862	1.71026	-0.501344	2.53579	1.47514	2.69103	0.25606	0.998715
TOM1L1	target of myb1 (chicken)-like 1	chr17	+	52982849	52982928	3.43818	0.746665	0.394398	-0.0230089	2.6932	0.791239	1.46709	0.727825	-0.0892786	2.63445	0.529863	0.394596	2.77125	1.36309	1.61182	0.502871	1.98959	2.30357	1.4933	3.1408	-0.377382	1.84344	3.14707	0.779555	1.83279	1.33591	1.43899
WARS	tryptophanyl-tRNA synthetase	chr14	-	100835423	100835595	3.38877	0.910169	0.00758136	1.82678	0.795047	0.888804	0.812348	2.09259	-0.699727	0.970838	1.76992	0.831825	2.92018	0.936857	3.25037	-0.59411	2.79521	1.59502	1.90519	3.29358	0.51332	0.027642	3.5683	-0.134485	3.63636	0.847084	0.464584
SUPT20H	suppressor of Ty 20 homolog (S. cerevisiae)	chr13	-	37603901	37603973	3.20379	0	3.25053	-0.198256	2.19492	-0.19181	1.49359	1.66313	-0.144457	1.80937	1.90825	0.512276	2.21882	0.497092	3.8668	0.308608	1.89838	1.95452	2.62611	1.48496	-0.417791	0.431183	3.48885	0.318637	1.45388	2.25601	0.883831
CDK5RAP2	CDK5 regulatory subunit associated protein 2	chr9	-	123222849	123222945	3.18623	1.67192	-0.0333407	1.56103	0.594603	0.978293	2.2237	0.347077	0.693557	2.61685	0.634522	0.669535	2.97572	2.73061	1.6431	0.756049	3.94979	0.170185	3.15416	0.686093	1.33551	0.662057	3.28159	0.209893	2.02809	0.980161	1.98918
STAT5A	signal transducer and activator of transcription 5A	chr17	+	40443989	40444079	3.15588	2.12861	0.332053	2.65753	-0.800304	0.126467	2.60112	0.435166	0.964506	2.37257	1.75049	1.50376	3.55571	1.34864	2.10857	0.0514418	3.18677	-0.292877	3.25514	0.38525	1.84753	0.631952	1.39241	0.269807	1.88045	0.54258	1.78735
UBE2V1	ubiquitin-conjugating enzyme E2 variant 1	chr20	-	48713019	48713357	3.0966	0.218804	0.533793	0.166158	2.5517	0.0417484	1.50832	0.0359979	0.470503	0.91284	0.389283	1.72607	1.8229	0.5174	3.26547	0.0533653	1.93459	1.5032	1.67064	2.06139	2.11761	0.00151914	1.76117	4.23431	0.99303	0.675077	0.517271
PTBP3	polypyrimidine tract binding protein 3	chr9	-	115038123	115038293	2.9744	0.53746	0.602398	2.02849	-1.40789	0.160694	2.85458	0.932168	0.0500736	0.771489	1.67026	0.755068	2.66402	0.741954	2.00744	-0.0590392	3.06066	-0.0623212	2.44876	0.352245	1.7804	0.642088	1.91507	0.214097	1.49491	1.71704	2.17935
RAD17	RAD17 homolog (S. pombe)	chr5	+	68667860	68668044	2.96209	1.46784	0.334266	0.961387	0.240902	0.291699	1.76484	-0.460288	0.0615669	0.511768	2.08035	2.05449	2.74643	2.07188	1.64846	0.0514695	1.89851	1.696	-0.943425	2.47057	0.743661	0.0852743	2.7323	-0.0233164	2.23834	1.69386	2.2049
CCNI	cyclin I	chr4	-	77987401	77987558	2.94477	0.650892	0.447539	0.0417242	0.0407308	0.0473925	0.983265	0.177096	0.0022207	2.19556	1.70308	-0.0251999	2.40314	2.27473	0.74898	0.432016	1.53206	1.50471	1.47879	2.22886	-0.0244649	0.133954	1.69071	0.00011629	1.50319	1.63501	0.450956
DHCR24	24-dehydrocholesterol reductase	chr1	-	55330975	55331119	2.90079	1.53186	0.0428715	-0.0261185	0	-0.366554	2.76978	1.37195	-0.00733426	0.503681	0.544581	0.0401886	2.02268	1.44391	2.01786	0.86797	1.97251	0.981745	1.70406	1.70894	0.00193225	-0.0464154	1.7382	0.969423	0.498613	0.999328	0.297201
PUS10	pseudouridylate synthase 10	chr2	-	61237790	61238023	2.88576	0.942175	0.592294	0.690803	0.471838	-0.0884626	3.36956	0.939993	0.930558	2.04164	0.675489	0.792389	3.53249	0.960937	2.64363	0.611123	2.22357	0.460816	1.87941	0.999563	1.96503	-0.0649935	2.75698	0.255389	1.80635	1.31616	1.61316
TSPAN14	tetraspanin 14	chr10	+	82264483	82264534	2.77446	0	-0.104676	0.497155	1.37611	0.963464	1.35363	0.0282092	0.544829	3.60264	-0.0118752	0.580861	2.7031	2.22233	0.24155	1.63613	1.9485	1.86429	0	1.9791	0.865156	0.0185274	2.59534	-0.0104174	1.42043	1.44415	1.51363
C6orf136	chromosome 6 open reading frame 136	chr6	+	30615382	30615623	2.66204	0.292551	0.70584	1.60961	0.206211	-0.0515348	0.926167	1.36705	0.406457	0.939474	1.60217	1.33491	2.72329	0.0814404	2.91502	0.0632672	1.61551	1.62092	1.94267	2.13773	3.88965	0.202254	0.290505	0.158081	-0.245513	1.83893	0.759807
OFD1	oral-facial-digital syndrome 1	chrX	+	13769367	13769487	2.64365	1.35387	-0.0139612	1.30665	0.723948	0.380954	0.925258	0.968979	-0.0430666	1.43827	0.846846	0.632719	2.27342	0.855141	1.93277	-0.0630478	2.15775	0.928518	1.87597	1.41623	-0.0862884	0.377414	3.43257	0.514567	1.7926	1.71014	0.42296
ZNF207	zinc finger protein 207	chr17	+	30688486	30688534	2.62389	1.81064	2.02239	1.57667	1.51814	0.732887	-0.00791801	0.867933	0.569221	0.238003	1.5569	1.37691	0.791726	0.371416	1.50443	0.77297	3.85264	0.643274	4.12243	1.37275	0.882252	0.0126802	0.244229	0.165742	0.519142	3.3936	0.207486
ATRIP	ATR interacting protein	chr3	+	48505980	48506061	2.62123	2.09554	1.45682	-0.200444	0.397122	0.386029	0.518329	-0.0312539	1.32759	1.71293	0.0657648	2.53316	1.96019	0.900291	1.51553	-0.352888	1.83799	0.625378	1.49024	0.853273	2.37431	1.84338	0.181286	-0.0472605	0.428559	0.101315	3.73648
CAMSAP1	calmodulin regulated spectrin-associated protein 1	chr9	-	138754312	138754454	2.61031	1.65677	0.163667	0.0464014	0.445803	0.282798	1.91837	2.12976	-0.390546	1.79956	1.87128	-0.137743	3.1854	2.18838	1.61984	-0.365109	2.10805	0.711613	2.14599	0.891458	0.938381	-0.171952	1.7997	0.644229	1.34856	0.57694	0.731377
OARD1	O-acyl-ADP-ribose deacylase 1	chr6	-	41036579	41036692	2.60997	2.09987	2.34495	-0.0870629	0.229924	-0.0537468	0.416286	0.851073	0.879911	-0.507242	1.3514	1.91483	2.00816	-0.427445	1.69565	0.930984	2.23166	0.220027	1.78117	0.712942	0.262346	-0.0364766	1.4841	0.948031	0.815874	0.545429	1.96654
RNASE4	ribonuclease, RNase A family, 4	chr14	+	21161705	21161809	2.6058	0.712058	-0.10834	0.266045	0.22178	0.134952	2.50116	2.483	0.717938	1.80593	2.40541	0.26925	3.09695	0.702352	2.13217	0.888742	2.00189	1.4482	2.11732	1.84368	1.97652	-0.1162	0.928746	0.635014	3.05667	0.239366	0.252192
SP100	SP100 nuclear antigen	chr2	+	231372707	231372746	2.5891	2.20029	1.80041	0.673454	0.0194599	-0.191934	0.850527	2.09325	0.628563	0.343587	3.79564	0.763727	2.22325	1.57747	2.49746	-0.0643439	2.98716	0.207264	2.25542	0.406625	0.945888	0.218839	-0.207384	1.62414	0.401762	-0.611249	0.633316
BCL2L11	BCL2-like 11 (apoptosis facilitator)	chr2	+	111881626	111881716	2.57676	2.02076	2.58481	0.689461	-0.0184266	-0.100179	2.70927	0.488954	0.0302619	2.47152	0.554199	-0.0352582	2.07209	0.64993	2.59723	0.260831	2.38259	0.824487	2.47335	0.585155	2.52837	0.241642	0.887114	0.383206	1.81268	1.94563	1.45102
GPX8	glutathione peroxidase 8 (putative)	chr5	+	54456879	54457083	2.56147	0.164504	0.00194847	-0.0383373	1.78797	0.678229	0.938009	0.254619	-0.0365149	1.50965	0.911115	0.0190976	2.5368	2.98732	0.715894	0.510705	1.54405	1.65212	0.670317	2.47263	-0.0468041	2.68462	0.374325	2.22481	-0.0521548	0.194782	2.08388
NVL	nuclear VCP-like	chr1	-	224495692	224495965	2.51234	0.986328	0.447458	-0.0125192	0.396883	2.30742	0.742666	0.754576	0.126529	1.46228	1.34126	0.485624	1.92953	2.04916	1.83273	0.0356384	2.16359	0.558485	1.67533	0.756326	1.39951	-0.0395916	2.12463	0.00752867	1.83984	0.80151	1.42572
GPX8	glutathione peroxidase 8 (putative)	chr5	+	54456821	54457083	2.48548	0.154526	0.0134455	-0.091672	1.67016	0.515058	0.837553	0.203796	-0.0295607	1.49872	0.816938	0.0242123	2.45991	2.87195	0.614474	0.512189	1.49952	1.65634	0.631543	2.43805	-0.0270455	3.05868	0.284534	2.31807	-0.0621192	0.172432	1.99483
PFDN1	prefoldin subunit 1	chr5	-	139680000	139680167	2.42788	2.41938	2.00491	-0.0551929	0.83971	-0.140036	0.648925	0.723894	-0.447766	0.584117	1.46209	0.149607	0.955484	0.775677	0.929828	0.0323012	2.53075	0.933883	1.88071	1.57859	0.0163984	0.720513	1.32191	0.240337	1.62058	0.549551	0.752137
ADAM9	ADAM metallopeptidase domain 9	chr8	+	38940486	38940592	2.32039	0.653923	0.124942	-0.00100101	0.829942	0.0747058	2.09948	1.46111	1.70818	2.97611	0.484809	0.409369	3.23332	-0.041721	1.30299	2.6451	2.22613	0.490308	2.39846	0.632118	2.35809	-0.00919169	2.12549	0.15076	1.80426	-0.011707	2.54575
DHX30	DEAH (Asp-Glu-Ala-His) box polypeptide 30	chr3	+	47857452	47857618	2.26712	1.83366	-0.0594325	1.52	0.438085	1.66152	1.53294	0.968849	0.465534	2.22523	0.64668	-0.315743	2.65503	2.09504	2.31105	0.519419	1.97238	0.594341	1.86529	0.723245	0.270824	0.476141	2.83277	-0.357763	2.295	2.46146	0.221086
MARCH7	membrane-associated ring finger (C3HC4) 7, E3 ubiquitin protein ligase	chr2	+	160621136	160621185	2.25586	0.651377	0.635539	0.971933	-0.240299	0.0170895	0.572696	2.06976	0.882231	1.46764	1.36582	0.441458	1.91349	-0.0246931	1.97393	1.85696	2.12435	0.432715	1.90147	0.94141	0.609066	-0.0660834	1.38599	1.36299	-0.193184	2.18792	0.22558
MAPKAP1	mitogen-activated protein kinase associated protein 1	chr9	-	128432096	128432186	2.25275	0.750578	0.000695897	0.291025	0.140615	-0.0964369	2.09841	-0.722775	0.188967	3.82616	-0.376823	0.756624	1.49011	0.732073	2.07256	-0.259808	2.09226	0.11367	1.97236	0.300022	-0.210181	-0.0120015	2.81491	-0.235792	1.97955	-0.0108094	2.40961
RNF135	ring finger protein 135	chr17	+	29314961	29315124	2.23752	0.207395	0.336786	1.47322	0.903667	-0.151703	1.49871	-0.023567	0.474986	0.39071	0.736343	2.41294	1.78233	0.416409	1.50513	0.176175	0.552703	2.00309	0.177131	3.15923	0.0963118	0.0476508	2.86446	1.78754	2.5406	1.69625	0.0913569
TFDP1	transcription factor Dp-1	chr13	+	114285937	114286059	2.22391	1.60979	0.284336	0.438621	0.0627996	0.0969694	1.73223	0.710325	-0.0353437	0.631216	1.5056	-0.0626182	1.93089	0.490448	2.45518	-0.390868	2.47917	-0.0150251	2.55732	-0.0069157	0.589654	0.678757	-0.354598	-0.798393	2.00871	0.267466	1.99788
AOAH	acyloxyacyl hydrolase (neutrophil)	chr7	-	36554077	36554196	2.21735	0.349142	1.48446	-0.0273667	0.710917	0.37167	2.1042	0.591229	0.925594	1.86281	2.06482	0.280196	2.15164	-0.0572694	1.87261	0.422836	1.71591	0.61117	1.7434	0.991778	0.802481	0.605745	0.545183	1.30444	1.90269	0.328422	0.278139
CUTC	cutC copper transporter homolog (E. coli)	chr10	+	101510125	101510153	2.21698	-0.500511	0.536946	1.81499	2.17125	0.290983	0.68253	-0.0491728	0.545703	1.44309	1.83533	0.765595	2.3954	0.241571	0.755257	0.0411933	0.474073	2.20264	0.254091	2.80134	2.23381	-0.599127	1.55546	1.34509	0.604265	2.00099	-0.180966
ANKHD1	ankyrin repeat and KH domain containing 1	chr5	+	139851823	139851880	2.10503	0.980482	0.457528	0.474139	-0.16949	1.55412	0.951756	2.56216	0.0730908	1.76635	2.65357	0.322202	2.32647	0.886368	2.17711	0.179755	2.63749	0.304892	3.30671	0.39657	0.48454	-0.257754	2.11231	0.207917	2.4586	1.45496	0.17596
SLC2A11	solute carrier family 2 (facilitated glucose transporter), member 11	chr22	+	24199607	24199718	2.0938	0.350351	0.493459	0	0	0	1.51526	0.228524	1.34721	0.803122	0.649295	-0.206808	2.007	1.54889	0.573434	0.530715	2.04534	0.594717	1.53295	1.65805	1.83535	-3.08507	0.602527	0.758097	0.205348	-0.0485225	1.38229
PACRGL	PARK2 co-regulated-like	chr4	+	20714410	20714545	2.06566	0.0570534	0.563028	0.0401313	0.396955	-0.66608	0.810554	0.148761	2.26958	0.175364	0.755017	1.76124	1.66645	-0.237397	1.54849	0.684602	1.52119	0.729771	1.79812	0.216435	0.425155	-0.0228134	0.805556	1.85708	0.175296	1.8492	0.0597425
FDFT1	farnesyl-diphosphate farnesyltransferase 1	chr8	+	11679258	11679387	2.05276	0.303181	-0.118508	0.442453	3.11705	0.135069	1.78364	0.687136	0.426116	0.778993	2.30014	-0.0560969	2.72161	1.42971	1.56797	0.297193	0.355978	2.93797	0.644836	1.69357	0.0126798	-0.295009	1.80488	1.89891	2.70824	0.00537946	-0.0078227
ATP6V1H	ATPase, H+ transporting, lysosomal 50/57kDa, V1 subunit H	chr8	-	54723723	54723777	2.04156	0.332213	0.225254	0.70864	0.0835999	0.0299232	2.13841	0.0190591	0.0879211	2.07261	0.0381759	3.0703	1.50093	0.867985	2.19549	0.425124	2.33475	0.203901	1.91265	0.439465	0.400455	-0.485341	2.97805	0.00539938	0.0516476	2.61984	1.68599
ODF2	outer dense fiber of sperm tails 2	chr9	+	131222828	131222945	2.02199	0	0.00205824	0.986598	-0.0220882	-0.148999	-0.0368983	1.57741	2.27979	-0.227745	1.63046	1.39947	1.94562	0.430915	0.985557	0.646843	0.994193	0.366697	1.41044	-0.221121	-0.0264037	0.649486	0.809467	2.41415	-0.032016	1.9376	-0.0426144
ABI1	abl-interactor 1	chr10	-	27047990	27048167	2.01821	0.0662796	0.394592	-0.415562	0.85482	0.0692404	0.626288	-0.182073	0.241019	0.402597	0.40202	0.479653	1.49882	0.267897	0.951914	0.393155	-0.444963	2.21485	-0.53415	1.32787	0.0548905	0.454894	1.41732	0.522403	1.86887	2.03622	0.0537357
KIAA1731	KIAA1731	chr11	+	93435941	93436085	2.01321	0.866958	0.07044	-0.353474	0.236359	1.70134	0.53951	0.102222	1.79398	2.54525	0.161815	1.69856	2.09258	2.21088	0.659364	0.464315	2.23843	-0.0705042	1.83793	0.286906	-0.322712	0.155913	0.787659	0.00640505	2.0573	0.212215	0.496237
ACADM	acyl-CoA dehydrogenase, C-4 to C-12 straight chain	chr1	+	76194073	76194173	1.98173	2.02943	-0.179541	-0.0498717	-0.515125	-0.423001	2.63607	0.380406	-0.456797	0.762188	0.860208	0.540803	1.50992	0.634072	2.22138	-0.134602	1.87456	0.114376	2.16588	0.196579	0.800816	1.72318	2.03118	-0.843404	1.59239	0.609335	1.58257
NIP7	NIP7, nucleolar pre-rRNA processing protein	chr16	+	69375082	69375223	1.98105	0.796462	-0.162467	0.624593	0.0356755	-0.280981	2.17535	0.42747	0.045034	0.9891	0.554753	-0.000388715	2.37104	1.59921	0.937515	0.242905	0.901335	0.797366	1.58457	0.279791	0.254428	0.964914	1.38144	0.112175	2.22162	0.291921	1.77013
CLN3	ceroid-lipofuscinosis, neuronal 3	chr16	-	28499911	28499983	1.93765	1.42884	2.96093	0.0609613	0.205187	-0.68756	2.30843	-0.0224672	3.41148	0.587255	1.75312	1.99172	1.72445	-0.485188	1.57824	1.95414	1.52989	0.758177	1.36249	0.447172	1.33369	0.974117	0.583243	0.810872	0.587008	-0.407994	1.81901
TSG101	tumor susceptibility gene 101	chr11	-	18541065	18541150	1.93113	1.45763	0.436489	-0.226435	-0.00759253	-0.135848	0.683154	0.0876948	0.814788	0.80584	0.0436352	1.91219	0.707635	0.426916	0.726833	1.32969	2.21976	-0.109871	2.03816	0.212561	-0.15825	1.44556	2.16445	-0.264443	1.7688	0.306183	1.76305
DNM1L	dynamin 1-like	chr12	+	32891197	32891230	1.87579	3.31705	0.742035	-0.367278	0.131021	0.209686	0.0506252	0.895195	0.586432	-0.136866	2.58014	2.37475	0.789026	0.241714	1.49643	0.221321	2.53615	0.10415	2.63379	0.1315	0.0369593	0.138402	1.34079	-0.0260214	0.901804	0.78933	0.717904
GSE1	Gse1 coiled-coil protein	chr16	+	85667519	85667738	1.84382	0.754171	-0.0810298	0.0184991	0.37116	0.985201	1.98033	0.193549	0.318275	1.30285	0.634224	0.298722	2.17531	0.762485	1.48238	-0.219704	0.650868	0.677157	1.72678	0.131269	1.97481	1.77797	1.30331	0.654819	0.109607	0.691107	0.960032
CNOT8	CCR4-NOT transcription complex, subunit 8	chr5	+	154242766	154242955	1.81069	1.92216	-0.316126	0.189826	-0.214704	-0.0347861	1.9087	2.32459	0.90433	0.463685	2.30728	0.0869082	2.70928	1.48173	1.64424	0.574418	2.13285	-0.0564516	2.33943	-0.21581	0.635543	0.0416158	1.78081	-0.0546688	0.817066	0.144549	2.16808
TULP3	tubby like protein 3	chr12	+	3029928	3030088	1.74089	0.650541	0.531783	0.529423	0.179169	-0.457879	2.33276	0.589489	-0.174598	1.78387	1.55224	-0.0902697	1.76696	2.0899	1.5301	-0.462633	1.51611	0.0125474	1.85197	0.0447424	2.40433	-2.08537	3.44115	0.548601	2.0947	-0.00613372	1.73941
B3GALNT1	beta-1,3-N-acetylgalactosaminyltransferase 1 (globoside blood group)	chr3	-	160818926	160819021	1.72736	0.902474	0.0205093	-0.0212511	0.116251	0.918535	1.59579	0.408613	-0.409604	0.710703	0.244082	0.248124	0.970801	1.77114	1.62461	0.0245851	2.03657	0.17336	2.45663	0.143114	-0.320308	2.17626	2.25291	-1.48442	1.97554	1.32153	0.188275
SERPINA1	serpin peptidase inhibitor, clade A (alpha-1 antiproteinase, antitrypsin), member 1	chr14	-	94854896	94855000	1.7208	0.257821	-0.282219	0.330766	1.62132	-0.0933797	1.38355	0.829609	-0.167345	1.57614	0.779996	0.559338	1.91232	-0.0951682	2.09218	-0.105782	0.636957	0.609333	0.211912	1.62093	0.67831	0.198977	1.35582	-0.267171	3.32832	0.0781559	1.81501
SLBP	stem-loop binding protein	chr4	-	1705322	1705427	1.63962	-0.110086	0.0433258	0.945603	0.0827614	0.60679	0.986823	0.094605	1.31509	1.7158	0.0432532	2.52624	1.90314	0.192333	0.767337	0.382046	0.210175	1.56207	0.109472	1.57605	2.31837	0.0831977	1.32931	-0.0448492	1.60195	0.00735543	0.862193
ZFP64	ZFP64 zinc finger protein	chr20	-	50782402	50782564	1.63503	1.64118	1.3433	-0.205459	-0.105475	0.377018	0.843693	1.60042	-0.0279428	1.48572	0.391361	0.21986	1.59279	0.900672	1.51682	-0.0046824	0.969259	0.247712	0.847793	0.389165	-0.28352	-0.0474948	1.34075	-0.312058	2.70661	2.55713	-0.269033
PRPF38B	PRP38 pre-mRNA processing factor 38 (yeast) domain containing B	chr1	+	109236211	109236264	1.61833	-0.0254554	-0.19642	-0.0332369	-0.277435	-0.0639046	0.129263	0.143536	2.13357	-0.0588616	0.233706	1.98191	0.721273	-0.470255	0.382434	0.993168	1.32432	0.388031	0.926069	0.565021	0.0489622	0.135882	0.696176	2.27238	0.353337	2.28453	-0.602681
SYNRG	synergin, gamma	chr17	-	35880281	35880317	1.61796	0.22002	1.84959	0.527802	1.52376	0.227225	0.113853	0.372134	1.85025	0.0954465	1.5783	0.197738	0.500385	-0.0723802	0.657964	1.62048	0.620068	0.780157	1.30516	0.85853	0.194969	-1.40607	0.133037	1.97276	-0.100035	2.01834	-0.462606
MOSPD1	motile sperm domain containing 1	chrX	-	134033119	134033195	1.59631	0.908704	2.30319	1.40178	-0.683713	0.121402	3.18084	0.63884	0.00453911	0.642036	0.811137	0.159529	1.40322	0.000721305	2.20419	0.660714	3.58247	-1.63694	3.2749	-0.592644	1.7304	-0.482149	2.20273	-0.231839	1.92491	0.0300258	0.875829
ACIN1	apoptotic chromatin condensation inducer 1	chr14	-	23536522	23537880	1.59142	0.0669415	0.825617	0.154958	-0.500493	0.483245	0.962969	0.480769	0.324322	0.700504	0.321148	1.49791	1.33717	0.374381	0.79438	0.038626	1.96811	0.0585105	1.45012	0.635083	1.70241	0.243769	1.80192	-0.0570056	0.330067	1.465	0.226211
CHIT1	chitinase 1 (chitotriosidase)	chr1	-	203194175	203194232	1.58234	0.655199	-0.0234812	0	0.0364701	-0.580063	0.823778	0.368509	0.406737	-0.156883	0.425755	0.985335	0.657623	1.47433	0.484586	0.512392	0.954322	0.272554	-0.133902	0.923942	-0.000973759	-2.88744	2.06796	0.340455	0.976033	0.0228645	0.368974
ZNF34	zinc finger protein 34	chr8	-	146002842	146002962	1.55644	1.65216	0.145076	-0.208317	0.49041	0.639861	0.86769	0.194776	-0.0823325	0.534325	0.862242	-0.0296958	1.53279	2.32074	0.606329	-0.0631451	1.32925	0.916465	1.43271	-0.605903	-0.130989	2.1407	1.70684	0.370043	-0.291001	-0.22671	1.96057
ATL2	atlastin GTPase 2	chr2	-	38570409	38570654	1.52384	0.598647	0.950877	-0.00713362	-0.373904	1.79401	0.920669	0.738412	0.163899	1.9873	0.0185531	0.15396	1.68205	2.5228	0.733196	-0.380658	1.31644	-0.0863504	1.47266	-0.0306346	0.921966	0.254522	2.01422	-1.47324	1.76221	1.92971	0.23837
MFF	mitochondrial fission factor	chr2	+	228217229	228217289	1.47207	0.164861	0.549058	0.766569	0.356168	1.8322	0.696064	0.0956823	0.445829	2.30239	0.0520386	1.74692	1.32359	0.984745	0.576608	0.102476	1.45671	0.543231	0.00748389	2.92916	0.289558	0.238017	1.85951	0.0673264	0.893434	0.160759	0.596121
AMACR	alpha-methylacyl-CoA racemase	chr5	-	34004678	34004839	1.46812	0.819527	-0.346286	-0.562006	0.527161	-0.331449	2.20708	0.370507	1.93515	2.30289	1.39095	0.35467	1.90702	0.77733	1.67358	0.0885314	0.919862	0.715124	0.690994	0.845837	-0.253749	0.605159	1.53576	-0.0649541	0.663194	0.330505	0.893049
CCDC163P	coiled-coil domain containing 163, pseudogene	chr1	-	45962970	45963055	1.45378	2.98596	-0.32798	0	0.20871	-0.00997545	0.322214	-0.120046	-0.071064	0.842484	0.481014	-0.472647	0.768742	0.886513	0.5019	-0.0364348	0.828724	0.628489	1.48485	0.376227	0.243776	-1.72624	1.72519	-0.00460219	0.0602987	0.396536	1.46665
MARK3	MAP/microtubule affinity-regulating kinase 3	chr14	+	103964838	103964865	1.42324	-0.35893	-0.113771	1.45414	0.266915	2.68399	-0.00312176	1.80841	-0.00259059	1.80539	-0.654662	0.0261163	1.97288	1.80429	0.385956	-0.350718	0.965871	0.246383	0.604585	0.961641	1.45613	0.426623	0.573566	-0.647574	0.928971	0.754053	0.297605
SEMA4F	sema domain, immunoglobulin domain (Ig), transmembrane domain (TM) and short cytoplasmic domain, (semaphorin) 4F	chr2	+	74889858	74889952	1.364	0.814698	-0.279547	0.773412	0.74189	2.26899	2.25748	-0.127353	0.00754228	1.98857	0.0602193	0.115238	0.952453	0.80231	0.831002	0.0273907	1.49948	-0.0191431	0.263987	0.822737	0.212603	-0.265518	1.64773	0.132492	0.585518	0.165362	0.77708
KIF9	kinesin family member 9	chr3	-	47323629	47323875	1.32764	0.941734	-0.634473	1.59431	0.291908	0.170707	0.652428	-0.151324	0.559795	0.673973	0.915179	-0.419879	1.35463	1.35634	0.0391908	-0.358745	0.263076	1.46557	0.816257	0.305813	0.130893	0.00209434	-0.0591872	2.19337	-0.442275	2.53426	-0.0967523
ZFP69B	ZFP69 zinc finger protein B	chr1	+	40919874	40919960	1.31767	0.54005	0.0404569	0.16731	0.192329	4.04279	-0.444107	-0.0202114	2.43434	0.0423423	0.373794	2.74053	1.41687	0.646924	0.0994305	0.814842	0.681951	1.30487	0.181275	1.62363	1.8151	-0.103744	-0.152923	0.524146	0.187761	0.328416	0.445624
DMKN	dermokine	chr19	-	35997027	35997087	1.30739	0.454302	0.386455	-0.579294	0.600374	-0.58826	-0.00378489	0.922894	2.01439	0.0791731	0.194625	0.743733	2.07189	-0.0998234	0.511935	1.47744	0.685846	0.588974	0.206826	1.77674	0.956267	-0.219084	0.119459	1.79187	1.88141	-0.404364	0.130483
ZCCHC7	zinc finger, CCHC domain containing 7	chr9	+	37126308	37126939	0.994138	0.341937	-1.82609	0.159967	2.0569	0.830098	1.64512	0.66766	-0.52542	1.53838	0.657911	-0.758139	1.80962	1.70613	0.781457	-0.0396683	0.101773	1.50809	0.358387	0.590054	0.255219	-1.79027	2.02652	-0.0218115	2.23109	0.250125	0.105635
FAM193B	family with sequence similarity 193, member B	chr5	-	176958282	176958522	0.916283	-0.117022	-0.0968835	1.3712	-0.391248	0.550337	0.425707	-0.0502459	-0.572554	0.13489	1.37245	0.230625	1.53967	1.30299	-0.530772	0.00149548	0.483468	0.752888	1.8597	-0.0486947	0.838649	-0.0754625	1.74676	-2.54066	0.20374	1.99952	1.43512
APOPT1	apoptogenic 1, mitochondrial	chr14	+	104040443	104040507	0.909912	1.72814	0.0319516	0.285874	-0.725194	-0.122396	1.93669	0.542855	-0.166823	0.625127	0.174532	0.531209	0.813441	-0.247103	3.57091	-0.9938	0.736321	0.142601	0.300925	0.780415	0.555527	0.572797	0.16003	-0.00742075	1.80145	2.09046	0.044387
CTNND1	catenin (cadherin-associated protein), delta 1	chr11	+	57561481	57561553	0.892355	0.468077	0.222441	0.432668	0.0477574	-0.454716	1.74412	1.8817	0.378507	0.291889	2.34108	0.488669	0.759683	-0.0551102	0.626312	0.474898	1.32139	-0.0499264	0.916853	0.0522823	-0.402304	-0.00856203	2.50359	-0.303254	1.30791	0.652608	0.594691
AXIN2	axin 2	chr17	-	63532986	63533181	0.812498	0.23635	0.0458434	-0.0909727	0.244343	0.362671	1.82701	1.56922	-2.09088	0.640305	0.507041	-0.576176	1.92042	0.282085	1.45465	-0.0747511	0.235929	1.61571	0.2157	1.44455	0.194484	2.02315	0.491137	0.25921	0.22933	0.456128	0.219039
STX3	syntaxin 3	chr11	+	59554509	59554609	0.80659	-0.0274138	0.454184	0.121559	-0.275015	0.0393644	0.681743	-0.00817613	0.0370689	2.09146	-0.906984	2.7907	0.854896	0.504956	1.69957	-0.0658881	0.769377	-0.0540974	0.715797	0.185965	-0.0131804	0.396758	1.49346	0.0203973	-0.242908	0.544602	0.215066
KLHL2	kelch-like family member 2	chr4	+	166242463	166242527	0.80387	-0.727204	0.416032	0.671531	1.65937	0.208355	0.225069	0.595939	2.09994	0.0080741	0.795419	0.880178	0.736745	-0.436533	0.0889235	1.38299	-0.0704464	3.08293	-0.142098	3.61638	0.553772	0.0847983	-0.0868972	1.71505	-0.643116	2.45639	-0.189431
RTN3	reticulon 3	chr11	+	63523583	63523642	0.802005	0.253187	0.00310057	-0.486541	0.0523776	0.116218	1.61743	1.3494	-0.610098	0.0403038	0.733375	0.0267366	0.515887	0.0278526	0.894856	-0.04774	0.674926	0.033256	0.194288	0.475493	-1.84564	0.103089	2.48957	0.159401	0.0585765	0.513502	0.00112807
KIAA0146	KIAA0146	chr8	+	48320422	48320523	0.791	0.799737	-0.124886	0.397705	0.0103822	-0.420796	3.59756	0.103845	0.434586	0.43766	0.256703	0.737239	0.432543	0.271712	1.84577	0.0533477	0.728898	0.248211	-0.350765	0.646164	1.75686	-1.63555	1.98432	0.105347	0.975395	0.155898	-0.0219134
NSUN4	NOP2/Sun domain family, member 4	chr1	+	46806994	46807169	0.786215	0.108978	-0.183003	2.06406	0.232135	-0.522776	0.12565	0.110754	0.531048	-0.0533405	0.028554	0.61972	0.252891	-1.82481	0.76603	2.83129	0.521109	0.507298	0.149606	1.64739	-0.00794532	0.692158	0.687173	-0.220585	0.276669	0.807069	0.348154
CRCP	CGRP receptor component	chr7	+	65595730	65595829	0.757909	1.92721	0.0603298	-0.149577	3.68653	-0.405886	2.80776	-0.00571904	1.32843	0.907239	-0.0591892	1.81777	0.717233	0.395875	0.968735	0.28968	0.323948	1.42198	0.620478	0.51911	-0.00204896	0.391411	1.85158	0.284176	0.472942	-0.131219	0.495517
KCTD20	potassium channel tetramerisation domain containing 20	chr6	+	36442565	36442839	0.732406	1.86102	0.314853	-0.265917	0.91838	0.0986857	1.70299	2.0923	-0.215821	0.776909	0.682487	-0.0064574	0.512313	0.309659	1.75776	-0.019665	1.62254	-0.0474789	0.57469	0.335053	-0.0234394	0.358947	-0.776214	-0.347389	1.70512	-0.0206964	-0.139909
SHOC2	soc-2 suppressor of clear homolog (C. elegans)	chr10	+	112711365	112711550	0.712952	0.546692	0.468276	-0.432827	1.56425	0.178321	0.498907	2.80417	-0.0404166	0.695708	-0.012281	-0.159177	0.738284	0.0314962	1.71247	0.647531	0.39793	1.70268	0.143844	1.569	0.393661	0.261907	0.993826	1.74985	0.180104	0.125451	1.73895
MBOAT7	membrane bound O-acyltransferase domain containing 7	chr19	-	54691042	54691169	0.701628	0.954706	-0.436049	-0.0334788	0.00600172	-0.0557289	1.44592	-0.00140807	0.375137	0.171644	0.846439	0.0510546	0.684902	1.42876	0.32296	-0.0449475	-0.505765	0.0330375	-0.272114	0.0910057	0.111343	-2.24702	2.1688	0.0244066	-0.174833	-0.654621	0.359698
BTBD10	BTB (POZ) domain containing 10	chr11	-	13466570	13466728	0.69241	-0.257376	0.67117	2.41783	1.95763	-0.768614	1.39848	0.185635	-0.237086	0.0517617	0.180805	-0.0258571	0.219869	0.0707578	0.511981	1.49068	0.336412	0.52191	0.198285	0.541735	0.173296	0.325234	0.632124	0.458178	0.264744	0.580784	-0.11029
TSN	translin	chr2	+	122520580	122520660	0.66401	0.742323	0.0228295	-0.00633483	0.0874068	-0.41608	2.27214	1.86755	0.00539324	0.8241	1.71804	-0.0359528	1.69342	0.0487705	0.81625	0.0516854	0.867234	-0.44426	1.44764	-0.652884	0.562371	0.0249887	0.689739	0.554504	0.837555	-0.377874	0.458481
C3orf67	chromosome 3 open reading frame 67	chr3	-	58834757	58835135	0.619172	0.132735	0.488608	-0.141153	0.640208	-2.33119	0.729925	1.58065	1.99107	0.651857	0.0216423	2.08723	0.408189	-0.492746	1.63709	0.0620494	0.862556	0.0247137	0.77223	0.196599	0.0366727	-0.0958741	0.836339	0.00109986	0.24856	0.217388	0.325401
TYW1	tRNA-yW synthesizing protein 1 homolog (S. cerevisiae)	chr7	+	66520821	66520874	0.612728	-0.045319	0.136047	0	0.782673	-0.155416	0.140321	0.811769	0.00496105	0.0132758	0.636646	0.89935	1.43063	-0.0493956	1.91218	-2.2275	-0.212346	0.766343	-0.0305737	0.598154	-0.049261	-0.0883628	-0.213729	0.518599	0.117252	0.340679	-0.172904
FAM204A	family with sequence similarity 204, member A	chr10	-	120101238	120101439	0.608275	1.63064	0.31061	-0.200688	-0.732225	1.30622	0.389396	2.49398	-1.7441	2.19396	0.683456	-0.230815	0.598424	1.41326	0.625407	-0.872581	1.50845	-0.410126	1.85428	-0.283975	-0.271611	0.378951	0.433082	-0.21285	2.27565	0.12601	0.637294
C8orf59	chromosome 8 open reading frame 59	chr8	-	86131551	86131592	0.594422	-0.632637	-0.0738567	0.411616	0.610695	0.711122	-0.352246	-0.0449262	0.844797	0.296068	-0.0393224	0.568039	0.540827	-0.0222325	-0.0522518	0.315753	0.975174	0.379955	0.728491	0.570494	-0.123013	0.492354	0.327657	1.59199	-0.178171	2.54975	-1.75058
CD300A	CD300a molecule	chr17	+	72477864	72477972	0.589917	0.116927	-0.445725	1.30384	2.01254	0.200717	0.627818	0.493514	0.676678	0.0573026	0.46352	0.223061	0.523892	0.510282	1.33777	0.198765	0.13879	1.73457	0.0665515	1.86897	0.357902	-2.25772	1.84277	0.126846	0.895955	0.118582	0.180207
HNRNPR	heterogeneous nuclear ribonucleoprotein R	chr1	-	23650048	23650225	0.575695	-0.129751	-0.0410329	0.058572	0.678262	-0.0519031	-0.0582008	0.346635	0.0603649	0.307322	0.219602	0.819185	0.253069	1.91791	-0.00349429	0.052187	0.845078	0.00243431	0.60616	0.177031	0.447863	-2.3784	2.68914	0.00670629	0.845417	1.86908	-0.237612
APOL1	apolipoprotein L, 1	chr22	+	36649883	36650037	0.529421	-0.00758286	0.167406	0.826197	0.837382	0.0654231	0.00200753	1.69034	0.387779	0.0345326	0.851227	-0.00382002	0.388135	-1.83743	0.565145	1.87644	0.515029	0.299075	0.189994	1.36503	0.302383	0.0530951	0.00378697	0.219948	-0.0576715	0.909198	0.00174167
RABEPK	Rab9 effector protein with kelch motifs	chr9	+	127975648	127975801	0.521986	0.421782	0.128527	-0.2345	0.566863	-0.048475	1.32147	-0.44987	-0.109669	0.303425	-0.0510521	0.425709	0.329926	0.29801	0.0625365	0.00245616	-0.0172091	0.927795	-0.647624	1.90934	1.53061	0.453108	0.592209	-0.0885473	2.03238	-0.887367	1.88582
PTER	phosphotriesterase related	chr10	+	16479355	16479489	0.517074	0.328125	0.251939	0	1.88355	0	0.229162	0.373445	-0.196512	-0.150394	0.705766	-0.619646	0.108248	0.0772909	0.695982	0	0.0636449	0.755228	0.161922	0.393755	0.157412	0	0.18399	8.44023	2.24258	-0.528072	0.263943
RBCK1	RanBP-type and C3HC4-type zinc finger containing 1	chr20	+	390524	390669	0.505231	0.344883	-0.0160163	0.777457	-0.0161773	0.144242	0.166357	0.799674	0.376331	0.0486495	0.969986	-0.0442734	0.859285	0.0430761	0.685933	0.931443	0.0474081	0.375304	0.471135	0.000811112	1.71749	-0.0379825	1.74509	0.0457119	-0.274322	0.0137434	1.53059
SETD4	SET domain containing 4	chr21	-	37420605	37420694	0.459185	0.673997	0.0536149	-0.262824	1.61265	0.589514	1.41525	0.574152	-0.431808	0.109981	1.73632	-0.106882	0.656561	0.568517	0.919111	0.0602179	0.212448	0.306365	0.747376	0.0148739	0.243882	-0.390176	1.82783	0.972497	1.9873	-1.92455	0.0658724
ERC1	ELKS/RAB6-interacting/CAST family member 1	chr12	+	1221380	1221473	0.457166	0.199062	-0.674782	0.00447853	2.67141	1.81269	-0.335589	0.626865	1.7209	0.28685	-0.0654082	0.0750244	0.793092	0.352883	0.116214	2.31272	0.33915	0.268499	0.0251324	0.815711	-0.130018	-1.42403	0.312797	0.464851	0.332662	0.093975	-0.0335306
PPIF	peptidylprolyl isomerase F	chr10	+	81112072	81112148	0.440728	0	0.0774178	0	-0.0333094	0.0667481	1.75815	-2.11583	0	0.661429	0	0.0486813	0.207656	0.392916	0.445456	0	0	0.00607962	0	0.0040457	0.0620538	-0.0451806	1.80737	0.0509422	0.694582	-0.754511	0
VSIG4	V-set and immunoglobulin domain containing 4	chrX	-	65252309	65252591	0.435997	0.277394	0.0290171	1.38077	-0.84694	0.0276437	0.306358	0.208693	0.382627	0.0377148	0.875033	0.257407	0.788362	0.363786	0.0182859	0.68162	0.463666	0.0421249	0.160348	0.650827	1.82756	2.1113	-0.033854	0.0488963	0.108894	-0.363631	2.36187
AURKA	aurora kinase A	chr20	-	54965611	54965721	0.430029	-0.103302	0.952209	0.143741	-0.258004	0.00569484	-0.126034	-0.262323	-0.236989	0.152324	-0.346194	-0.00876547	-0.231185	-0.184089	-0.133985	0.59693	0.293597	0.273281	-0.0689529	1.37789	1.68916	0.331839	-0.197858	-2.03952	0.748164	1.99186	0.459
ARHGEF7	Rho guanine nucleotide exchange factor (GEF) 7	chr13	+	111857635	111857720	0.424743	-0.0822448	0.458144	-0.734752	-0.254076	-0.152338	0.44606	0.455815	-0.400981	0.0438277	0.103249	0.0298723	0.0288715	0.251287	1.38134	0.0282077	0.0204784	0.211851	0.104575	0.225854	-0.550653	0.87096	0.382826	-1.85911	2.55237	0.594316	-0.159507
SEMA6D	sema domain, transmembrane domain (TM), and cytoplasmic domain, (semaphorin) 6D	chr15	+	48060777	48060945	0.411257	0.248837	0	0	0	0	1.74769	1.80686	-0.301597	-0.218278	1.66272	-0.583841	0.318021	-0.201471	1.63901	-0.160641	0.361236	0	0.741608	-0.0846331	0	0	0.574487	0	0.472897	-0.623459	0.169406
ELOVL1	ELOVL fatty acid elongase 1	chr1	-	43831938	43832082	0.369815	0.190523	-0.00674791	-0.180084	-0.0179613	0.157584	-0.565206	-0.0496687	0.543421	-0.0586012	-0.105618	1.85279	-0.504824	0.450914	-0.263	-0.230329	0.3534	-0.18239	0.560661	-0.122312	2.0763	-2.5381	0.0451791	0.742248	0.231239	0.289166	-0.365628
MARCH2	membrane-associated ring finger (C3HC4) 2, E3 ubiquitin protein ligase	chr19	+	8495541	8495751	0.352326	0.216922	0.199147	0.0845157	-0.0357233	-0.987717	0.200961	0.462415	0.427969	-2.24148	1.92963	-1.43959	0.0650518	-1.62834	0.0921341	0.0386758	0.832147	0.109455	0.0224233	-0.307588	-0.815008	0.106625	0.435511	-0.518788	-0.187205	0.293998	-0.588516
THAP9	THAP domain containing 9	chr4	+	83831849	83831964	0.35099	0.341492	-1.31771	0.763102	0.297189	-0.164812	0.653064	-0.0128256	-0.0932665	1.32827	-0.114838	0.0493815	0.63213	0.0643706	0.224212	-0.440541	-0.0975707	1.94104	-0.468015	2.35285	1.72892	0.320247	1.71275	-0.0973176	0.287696	-0.313052	0.519959
ZFYVE19	zinc finger, FYVE domain containing 19	chr15	+	41104896	41105100	0.350925	1.43477	0.36009	-0.412106	0.135735	-1.97536	2.295	-0.0897087	-0.595945	0.241741	0.0139181	-0.436679	0.480149	0.00397883	0.308045	0.446221	0.586779	-0.645206	1.53409	-0.673524	0.346957	-0.0882014	-0.171622	0.446799	0.624515	-0.688747	-0.0673186
SEMA4D	sema domain, immunoglobulin domain (Ig), transmembrane domain (TM) and short cytoplasmic domain, (semaphorin) 4D	chr9	-	92033277	92033352	0.348592	0.656732	1.84192	2.08538	0.277928	-0.180109	0.329162	-0.286709	0.220496	0.224938	0.299463	-0.252258	0.0212364	-0.212772	0.0162159	0.701323	0.15297	0.291301	0.00886144	0.853712	1.34213	0.0783163	0.520132	0.017217	0.45952	0.181842	-0.155121
C11orf49	chromosome 11 open reading frame 49	chr11	+	47008758	47008861	0.338137	-0.216607	0.214278	0.345031	-0.718771	0.509842	0.103721	-0.257974	-0.605108	0.455342	0.189864	0.189281	0.319634	0.118584	-0.553512	0.368037	0.033401	0.792879	-0.235229	0.309263	-0.294709	-0.130959	0.0920057	-1.93047	0.0490088	2.20827	-0.64777
MTERF	mitochondrial transcription termination factor	chr7	-	91509368	91509427	0.335258	0.648189	-0.791227	0	0	1.96462	-1.40373	2.06698	0	0.153076	0.0867039	0	0.503303	0	-0.108492	-0.229327	0.15139	0	0.0956316	0	0	-0.0955607	0.712381	0	0.303162	-0.312038	0.854849
STAT6	signal transducer and activator of transcription 6, interleukin-4 induced	chr12	-	57501441	57501526	0.332747	2.49564	-0.498504	-1.91393	-0.0153824	-0.00788291	0.701757	1.50018	0.0877192	0.438105	1.36636	-0.390978	1.82891	0.887672	0.324324	-0.386834	0.231236	0.200079	0.323205	0.0424266	-0.0545947	-0.527998	0.0279195	0.861472	1.32238	-0.470644	-0.158744
POLDIP3	polymerase (DNA-directed), delta interacting protein 3	chr22	-	42997975	42998062	0.321791	1.65446	-0.157561	0.684741	-1.84932	-0.273781	0.989859	-0.425704	-0.723942	-0.0819115	0.665439	-0.367407	0.284967	-0.0481982	2.0167	-2.18765	0.47361	-0.646307	0.363129	-0.200568	0.442778	-0.019199	0.298898	-0.515918	0.655785	1.35368	0.160659
PEX2	peroxisomal biogenesis factor 2	chr8	-	77900542	77900574	0.300293	-0.277834	0.124427	0.0070269	0.598392	-0.0586322	2.30856	0.0334217	0.340759	1.90517	-0.112749	2.30798	0.501154	0.237021	0.232864	-0.0131526	0.294039	-0.346514	0.336875	-0.246718	-0.0546368	-0.214306	1.68011	-0.897469	2.43947	-0.893995	0.492187
CLEC16A	C-type lectin domain family 16, member A	chr16	+	11268010	11268134	0.299715	-1.82352	-0.260772	-0.952248	1.57939	1.90998	0.0909965	-1.99842	-0.388224	-0.377353	-1.34283	0.023601	-0.342521	0.00305513	0.151785	-0.17401	-1.32746	0.632145	-0.982119	0.347422	-0.125395	-0.40335	-0.224353	-0.399201	-0.410285	0.0429077	0.0504411
MLF1IP	MLF1 interacting protein	chr4	-	185621973	185622035	0.280553	-1.83057	0.0318235	0.0958783	2.69396	-0.131073	0.0971964	0.0221506	0.121409	0.00670673	0.345162	0.0378347	0.308347	-0.608143	0.0205858	0.0626237	0.499941	0.0121343	0.134517	0.37342	-0.115112	-0.0518817	0.753585	0.0204931	0.25936	0.987055	0.435459
PINX1	PIN2/TERF1 interacting, telomerase inhibitor 1	chr8	-	10677702	10677779	0.223626	0.514616	0.26407	-0.160139	-1.47958	-0.156466	0.0638656	1.33445	0.356231	0.276379	0.0581786	0.472756	0.33983	-0.0995737	0.223854	0.306824	0.686438	-2.75294	1.88114	-2.1273	-0.441488	0.170853	0.0974164	-0.163203	0.218536	0.0373505	0.140384
FAM168A	family with sequence similarity 168, member A	chr11	-	73136066	73136093	0.168934	0.812521	0.344585	-0.342014	0.574514	0.0219282	-0.259724	0.0278437	-0.53061	-0.035813	0.0324202	1.64168	0.0610006	0.0196194	-0.0827255	-0.267911	0.2247	0.198978	0.192507	0.390565	-0.189137	-0.158898	-0.156331	0.992251	-2.23192	2.20584	0.254371
C1orf116	chromosome 1 open reading frame 116	chr1	-	207200838	207201024	0.162592	1.75667	0.344098	0.519355	-2.15679	-0.202256	-0.210287	0.438094	-0.0495246	-0.0596133	0.67812	-0.809145	0.35665	0.524277	0.00818353	-0.447456	0.202471	-0.261409	0.906289	-0.322571	1.89941	-0.293994	-0.0250558	-0.43975	0.327018	0.652336	0.0502988
SLX1A	SLX1 structure-specific endonuclease subunit homolog A (S. cerevisiae)	chr16	+	30206206	30206548	0.158762	-1.31198	-0.19109	0.234171	0.262814	-0.0518978	0.0964513	0.127697	0.521399	-0.266334	0.181235	0.631933	0.242567	0.719565	0.0128761	-0.796627	-0.499834	0.763652	-2.41741	2.02058	0.0352444	0.396794	0.544294	0.0630552	2.08532	-0.738323	-0.200716
DMD	dystrophin	chrX	-	31144758	31144790	0.148823	-0.717333	-0.393006	1.44602	1.91478	0.396815	0.0245112	-0.948831	0.842692	0.551683	-0.483587	-0.12725	0.485124	0.0237463	-0.261912	1.61735	-0.314793	0.983761	-0.760907	2.24701	0.408656	-0.0410081	0.982871	1.81277	2.09937	0.538304	-1.34045
CR2	complement component (3d/Epstein Barr virus) receptor 2	chr1	+	207646889	207647066	0.148257	0.533818	0	0	-0.942881	49.7493	0.614448	-1.87163	-0.0366006	0.68142	-0.595533	0	0.0536433	0.497561	-0.598601	0.981435	0.408411	-0.296104	0.425196	-0.470647	0	0.878206	0.551688	-0.0188606	2.00077	-0.707574	0.103913
PCCA	propionyl CoA carboxylase, alpha polypeptide	chr13	+	101167680	101167821	0.121841	0.019028	-0.141113	0.558001	-0.80843	0.413306	-0.473054	0.954128	1.49025	-0.434943	0.816755	0.0245778	0.482899	0.51299	0.0234802	-0.394854	0.0171202	0.1269	0.144909	0.269972	1.70595	2.21489	-0.51664	-0.082546	1.99295	0.0548793	0.186248
MAOB	monoamine oxidase B	chrX	-	43634421	43634519	0.113691	0.405529	0.515702	0.0362606	0.0600302	0.047643	2.06682	0.204068	1.72898	0.805607	0.00069468	0.063149	0.359946	0.157315	0.271487	-0.0202579	1.34247	0.149388	0.856443	0.18493	-0.0838308	0.305597	1.40237	0.0183333	0.0398125	0.0466815	0.0167148
CDC20B	cell division cycle 20B	chr5	-	54416252	54416378	0.0962548	-0.552981	0.139666	0	0	0.0561639	0.0500986	-0.420859	0.0415719	0.129151	-1.89414	2.39278	0.262172	0.0459175	0.0570614	0	0.00278116	0	0.0138106	0	0.0905071	0.0647414	0.0376572	-0.652629	-0.206689	1.80212	0.0588939
GEMIN8	gem (nuclear organelle) associated protein 8	chrX	-	14044170	14044340	0.0954019	0.189201	-0.0294401	0.22861	-1.42741	0.535849	0.220876	-0.156679	0.127834	0.185149	0.0974501	0.00377962	0.0783473	0.491298	-0.198209	0.094277	0.159346	-0.122619	0.232065	-0.144533	-0.0351126	0.0272325	0.658903	-2.26682	1.84611	0.209233	-0.0198716
C14orf159	chromosome 14 open reading frame 159	chr14	+	91611564	91611657	0.0881588	0.26664	-0.438963	-1.46994	1.60117	-2.52995	0.0390097	-0.24039	1.30648	-0.172166	-0.138595	0.109591	0.0834835	-1.77821	0.0282659	1.57403	-0.130048	0.232257	0.0649452	-0.084866	-0.153661	-0.207767	-0.0361338	2.30344	-1.96263	-0.450658	0.689139
FCN3	ficolin (collagen/fibrinogen domain containing) 3 (Hakata antigen)	chr1	-	27699978	27700011	0.0863348	-0.0428102	0.282683	0.0942878	0.442629	-1.64244	0.35488	0.625552	0.496555	0.00446031	0	0.518642	0.00024988	-1.44043	0.926249	0.0573796	0.365315	0.064906	0.0584895	0.383571	3.07875	1.74984	-0.356942	-0.0308286	1.37697	-0.672887	-0.0215919
CNNM3	cyclin M3	chr2	+	97490794	97490938	0.0812162	0.342236	-0.123103	1.6727	-0.445868	0.0691901	2.47348	0.729678	-1.76476	0.743025	1.38775	-2.51757	0.376088	-0.236401	0.654542	-2.25746	0.157456	-0.0504838	0.28162	-0.0249195	1.56998	-0.906768	0.831404	-0.629582	0.569264	0.178487	-0.0521045
PMM2	phosphomannomutase 2	chr16	+	8898623	8898700	0.066153	0.00980778	0.0397114	-0.0905013	0.421375	-0.584393	1.34402	-0.530223	1.41504	-0.0404391	0.0557818	0.688359	-0.0324466	-0.0635379	0.053645	0.201149	-0.0120163	0.765678	0.0891509	-0.0663547	-2.02152	0.955628	2.27409	-0.0475675	0.0241572	0.155992	0.301332
CPA6	carboxypeptidase A6	chr8	-	68430157	68430282	0.063452	-1.80483	-0.29104	0	0	0	-0.0460185	1.78769	3.38331	-0.288599	0.468407	0	0.0154142	-1.43908	0.824094	0	0.105281	0	0.115271	0	0.219407	0	-0.218105	0	-0.224189	-0.0979461	0.419952
TANGO2	transport and golgi organization 2 homolog (Drosophila)	chr22	+	20049052	20049229	0.0495628	0.0444348	-0.392624	-0.672551	0.00184501	0.0523514	0.226908	-0.115712	0.0726838	0.0169689	0.375723	0.019175	0.125344	0.00363871	0.0933847	0.147597	0.234306	-0.355328	0.0404044	-0.400146	-2.33771	0.127709	0.186677	-0.562714	1.7064	-1.71259	0.000728726
TTC12	tetratricopeptide repeat domain 12	chr11	+	113200363	113200530	0.0464724	-0.735699	0.137176	0	0.535963	0.107021	0.0247551	0.0879056	1.40095	0.211187	0.0445058	0.344258	0.0616294	0.0501871	0.00492847	0.486437	-0.365707	0.618965	-0.289984	0.515542	-0.701679	-0.273338	0.230674	0.629354	0.161561	2.32361	-1.9152
LETMD1	LETM1 domain containing 1	chr12	+	51451814	51451911	0.0408243	0.362524	-1.7233	0.00788782	1.70234	0.0533133	1.49569	-0.0460298	-0.349823	0.533132	-0.447248	0.19971	0.267869	-0.120882	0.128182	0.411722	-0.226141	0.856089	0.00270183	0.592954	0.325892	0.162692	1.47654	-0.297762	-0.584236	0.513112	0.30068
SNHG17	small nucleolar RNA host gene 17 (non-protein coding)	chr20	-	37056322	37056409	0.0274859	0.0607041	-0.038053	0.0697029	2.798	0.0246655	-0.0149069	-0.0904841	0.130362	0.134559	0.0404808	-0.334658	0.0277379	0.105803	-0.180319	0.806052	-0.691638	1.86656	-0.473124	1.52878	-0.726635	0.0838011	0.057869	2.80917	0.641855	-0.0604864	-3.07135
NELL1	NEL-like 1 (chicken)	chr11	+	21555919	21556060	0.00703368	0.421138	0	0	0	0	-2.32378	2.21092	0	0	0.0653643	0	0.0648269	-1.7044	0.275816	0	0.0297156	0	0.0546223	0	0	0	-1.39432	0	0	0.353192	0.568033
DCLRE1C	DNA cross-link repair 1C	chr10	-	14987433	14987564	0.00363678	0	-0.0663659	0	0.206585	-0.0232845	-0.492164	0.00666692	0.822957	-0.363208	0.0202946	0.139463	0.238286	-3.51185	0.211091	2.03137	-0.0389963	0.0900935	-0.00953302	0.286689	0.381055	0.84016	0.338456	0.036326	-0.48643	2.42736	-0.426542
IL17RC	interleukin 17 receptor C	chr3	+	9959202	9959317	0.0032321	0	0	0	0.109155	-0.084364	0.439725	0	0	0.852483	0	0	0.0120377	0.0330384	-0.0454858	0.0355423	0	0.480679	0	1.61113	-0.721947	0	0.011969	0.0477354	1.76753	-0.0126897	-2.56546
RPN2	ribophorin II	chr20	+	35866804	35866852	-0.0126153	-0.781568	-0.103881	0.938549	1.70354	2.00887	-0.672745	-0.00707586	-0.0344699	-0.00742449	0.0637781	-0.0479949	-0.0380722	0.249134	-0.440031	0.444409	-0.0160183	0.598419	-0.0501337	1.8334	0.0461342	-0.0142101	0.000403997	0.00143621	-0.0139458	1.89832	-1.88714
TBC1D1	TBC1 (tre-2/USP6, BUB2, cdc16) domain family, member 1	chr4	+	38053519	38053681	-0.0164256	-0.0123162	0.24146	-0.0201659	-0.363428	0.265698	-0.0462252	0.0890366	-0.00151844	-0.0706509	0.172319	-0.476296	-0.132899	0.0619196	-0.176688	0.527527	-0.0166378	-0.437259	-0.103273	-0.640647	-0.694236	0.546897	-0.590789	2.06213	-2.25959	-0.0224771	-0.0156475
MXD4	MAX dimerization protein 4	chr4	-	2262086	2262299	-0.020092	0.159893	0.0768015	-0.239404	0.0455833	-0.098252	-0.0294282	-1.77595	0.711549	-0.0265549	-0.0409508	-0.164212	-0.0212662	0.0671961	-1.90693	1.92923	-0.0104216	0.0146988	-0.180053	0.428991	0.0352565	0.000174548	0.000304699	1.32538	-0.185882	-0.210648	0.0144895
AMD1	adenosylmethionine decarboxylase 1	chr6	+	111208707	111208794	-0.0247716	0.702896	-0.0982111	-1.60239	-0.860649	-0.357989	2.01881	-0.0100062	-1.84077	0.308902	-0.373394	-0.52137	-0.0288451	-0.164661	0.862616	-1.68149	0.0586512	-0.362254	-0.163881	-0.572818	0.091487	0.660563	0.446668	-0.424278	0.842645	-0.0302883	-0.200889
VPS41	vacuolar protein sorting 41 homolog (S. cerevisiae)	chr7	-	38869853	38869928	-0.0361556	0.255315	0.0234703	0.827904	0	0.12879	-0.129173	0.108084	0.799522	-0.0246695	-0.164447	1.53942	0.132981	-0.012376	0.245147	0.0554651	1.90272	-1.97214	2.12372	-1.74231	-0.142878	-0.15437	0.00744337	0.426635	-0.216284	-0.553323	0.485547
TMPO	thymopoietin	chr12	+	98938728	98938839	-0.0362439	-0.236432	-0.800122	1.49284	0.408372	2.29067	-0.447326	2.03343	-0.0902509	-0.0209379	0.981057	-0.292989	-0.0369629	0.0414762	-0.504192	0.319423	0.558989	-0.0379304	-0.34135	0.418891	-0.147634	0.328462	-0.125426	-0.75003	1.30222	-0.115173	-0.82969
MAP4	microtubule-associated protein 4	chr3	-	47950527	47953911	-0.0487901	-0.512815	-0.00927857	-0.00991181	0.315617	-0.115256	-2.87057	1.95645	0.663594	-1.88064	0.765134	0.0212289	-0.0330929	-0.640296	-0.0224603	0.198175	-0.00363282	-0.186341	-0.160064	0.499415	0.376987	0.024822	-0.532443	-0.112853	-1.93325	-0.212797	0.0478774
APEX2	APEX nuclease (apurinic/apyrimidinic endonuclease) 2	chrX	+	55028683	55028864	-0.0502898	-0.0161491	0.130938	-0.273566	-1.58721	0.136618	0.385263	-0.0512877	-1.49502	0.114121	-0.224218	0.0881937	-0.119497	0.270986	-0.24067	-1.75417	-0.24632	-0.591828	-0.0436532	-0.319119	-0.296205	-0.0864867	-0.181452	-1.91901	-0.278928	-0.145942	1.82014
SLC2A4RG	SLC2A4 regulator	chr20	+	62373221	62373409	-0.0544792	0.362817	-0.179463	0.106748	-2.18827	0.0272745	0.391205	-0.134281	-0.174194	0.584237	-0.150648	-0.289188	0.181115	0.315563	-0.0399613	-0.2616	-0.201723	-0.270248	-0.176049	-0.336689	0.0159711	1.41634	0.130067	-0.0178084	-0.362989	-2.44946	1.93064
ANKRD10	ankyrin repeat domain 10	chr13	-	111552876	111553008	-0.0674993	0.235285	0.125143	-0.323148	-0.0145969	-0.0998938	-0.117032	0.11339	0.232361	-0.539262	0.326701	0.178854	-0.43022	0.320485	0.202053	-0.0226279	0.115387	-0.44032	0.0406309	-0.131707	-2.96814	-2.11612	1.41056	-0.408844	0.328896	-0.281886	-0.4441
NUDT7	nudix (nucleoside diphosphate linked moiety X)-type motif 7	chr16	+	77769724	77769883	-0.0846346	0.27185	-0.0929696	-0.0496489	-0.140256	0.349973	-0.6498	3.45414	0.194193	-0.879171	1.30439	0.294044	-0.0247578	0.319407	0.42474	-0.927535	0.171792	-0.0474095	0.124069	-0.00742085	3.20142	-1.82306	0.592607	-0.996173	0.253342	0.121232	0.616644
KIN	KIN, antigenic determinant of recA protein homolog (mouse)	chr10	-	7825043	7825138	-0.0861668	0.747414	-0.305052	-0.00604641	0.263434	0.132928	-0.137015	0.273809	-0.194043	-0.129458	-0.0223517	-0.0652125	-0.0107166	0.15825	-0.0516512	-0.192222	-0.159551	-0.240487	-0.456233	-0.263004	-0.0612482	0.457431	-0.785818	-0.705031	1.91287	-1.9863	0.141456
SRSF6	serine/arginine-rich splicing factor 6	chr20	+	42087792	42088060	-0.0947305	-0.307319	0.843308	-0.162147	-1.75984	-0.87128	-0.108682	0.328272	-0.730934	-0.309189	-0.111076	-0.47425	-0.287996	-0.0450235	0.334533	-0.52758	-0.01064	-0.187089	-0.10462	-0.100067	-1.99764	0.694477	0.0370615	-2.5381	-0.557398	2.81346	-0.12879
LRRC15	leucine rich repeat containing 15	chr3	-	194084084	194084141	-0.101248	-0.420486	-0.57308	-0.305225	0.423392	-0.315085	0.190193	-0.26028	-0.0420042	-1.9671	0.704059	-0.14038	-0.160973	0.261601	0.245976	-0.231793	-0.827729	0.941446	-0.935802	0.31109	-1.8649	-2.06977	0.213657	-0.00980557	0.211529	0.0171531	-0.459529
ZNF561	zinc finger protein 561	chr19	-	9724696	9724779	-0.106881	0	0.00242392	0	-0.875191	0	0.787212	0	-0.433831	-0.035267	1.86229	-0.735228	-0.0333126	-0.0205909	0.762491	-0.716701	1.35557	-1.43122	1.71267	-1.80087	0	-0.29911	-0.0215636	-0.519035	-0.0377835	-0.527316	0
TBC1D25	TBC1 domain family, member 25	chrX	+	48403256	48403411	-0.114967	-0.0145896	0.424793	-0.0304175	-0.983421	-0.156255	-0.0341322	0.541849	-1.97113	-0.456529	0.325991	0.253305	-0.404178	-0.37185	0.0714458	-0.421824	-0.132067	-0.762331	-0.0503542	0.249525	-0.0391407	-0.556155	0.599942	-1.88079	1.75605	-0.0943921	-0.379066
PBRM1	polybromo 1	chr3	-	52592264	52592429	-0.120051	-0.317852	0.492808	-0.188666	1.71369	-0.147996	-0.523734	-0.801893	0.0558834	-0.136985	-0.167943	-0.268574	-0.49401	0.0601801	-0.385051	0.483302	-0.0681108	0.0579052	-0.368642	0.229652	-0.202671	0.0827338	-0.486215	1.8865	-0.108069	-1.85334	0.0165986
SRPR	signal recognition particle receptor (docking protein)	chr11	-	126137897	126137981	-0.126643	-0.0891081	-0.20558	0.0540119	0.0512502	-0.401104	-0.00819511	0.204893	-0.164487	-0.172575	0.0204893	-0.0148156	-0.0514951	-0.0587047	-0.0355959	-1.55164	-0.0426322	-0.607488	-0.458716	-0.184306	-0.00919928	-0.0467627	-0.14556	-2.58437	1.73289	-0.804083	-0.0522861
SCMH1	sex comb on midleg homolog 1 (Drosophila)	chr1	-	41617285	41617356	-0.131918	1.7627	0.0403832	-0.255256	-0.0425046	-0.175165	2.83877	0.784669	-0.0646149	2.40277	0.330445	-1.7548	0.286367	0.507016	0.0725312	0.208914	0.117836	-0.281445	0.0289562	-0.358533	-0.425237	-0.631088	0.611902	0.132086	0.508774	-0.743803	0.144736
AP1G2	adaptor-related protein complex 1, gamma 2 subunit	chr14	-	24035024	24035101	-0.1351	0.623737	0.0169693	0.0894202	-0.0134267	-0.125726	0.00365136	-0.138381	-0.00982804	-0.0367335	-0.12295	-0.368288	-0.0835876	-0.201954	-0.458405	-0.197806	0.833012	-0.402707	0.828644	-0.253974	2.01958	1.89357	-0.503549	-0.388005	-0.321464	0.284368	0.882755
FHAD1	forkhead-associated (FHA) phosphopeptide binding domain 1	chr1	+	15650947	15651055	-0.156157	0.307169	-0.798705	0	-0.350276	-0.134371	-0.316252	-0.160709	0.250759	0.195573	-0.384864	-0.188434	-0.0763776	-0.42267	0.139064	-0.192452	-0.0238644	-0.669812	-0.000742666	-0.74778	1.98139	0.364249	-2.89454	0.68861	-0.877189	-0.572102	-0.200897
RHNO1	RAD9-HUS1-RAD1 interacting nuclear orphan 1	chr12	+	2994428	2994700	-0.161068	-0.149811	-0.706813	-0.103458	-0.774439	1.47742	-0.357433	-0.719936	-0.35858	0.414808	-0.264017	-0.161511	-0.0293962	1.74066	-0.000618768	-2.63228	-0.0836016	0.217603	-0.149374	0.0384723	0.0856201	-0.711517	-0.0456376	-0.139575	0.614411	-0.438405	-0.150795
C5orf28	chromosome 5 open reading frame 28	chr5	-	43454556	43454707	-0.179581	0	0	0	-0.367191	0	0	1.73243	-3.70139	0	0.853675	0	0.04143	0	0.342483	0	0	-0.0158029	0	-0.0370288	-2.35174	0.00125853	0	0.156937	-2.19102	0	-0.337695
LARP4	La ribonucleoprotein domain family, member 4	chr12	+	50847242	50847455	-0.195556	0.326628	0.214183	-0.37131	0.185706	-0.36869	-0.0454419	-0.0396377	0.561444	-0.449815	-0.0114956	0.855002	-0.0655017	-0.010706	0.14735	0.702945	-0.332292	-0.0178622	-0.374129	0.01624	-0.468904	1.71238	1.95981	-0.351359	-0.301476	-0.0209559	0.478106
GNLY	granulysin	chr2	+	85921875	85922119	-0.199303	0.0933149	0.167803	0.215641	0.941812	-0.114025	-0.0687053	0.1901	0.335286	-2.05323	1.83271	0.0839349	-0.131537	-0.0388298	0.306106	-0.0138639	-0.0599179	-0.576225	-0.0188475	-0.153839	-0.0192094	0.211729	-0.0157585	-0.130411	1.5706	0.126915	-0.442635
CBWD5	COBW domain containing 5	chr9	-	70471000	70471140	-0.200987	0.489437	0.216428	0	-2.12675	0	-1.99398	-0.333793	1.74706	-0.379719	-0.267654	0.927603	-0.477457	-0.0530591	-0.416873	1.65312	0.371241	-0.767201	0.20258	-0.31475	0.321953	0.00673238	-0.0542642	-0.791212	-0.198911	0.111721	-0.316006
TP53I11	tumor protein p53 inducible protein 11	chr11	-	44959105	44959164	-0.22167	0.842009	0.00429839	0.171526	-0.249593	-0.0780505	-0.0369309	-0.70095	-0.884066	-0.0482598	-0.0270004	0.0575228	-0.3451	0.412841	-0.586404	-1.98632	-0.183391	0.42205	-0.0276971	0.449906	0.997662	0.0375166	-0.20307	-2.00517	-0.0165562	1.99763	0.256237
NME7	NME/NM23 family member 7	chr1	-	169159880	169159943	-0.231564	-0.681926	0	0	-0.0194393	-0.0579918	0.0367842	0.0410939	0.0361897	-0.0493479	0.225989	-0.00423725	-0.285422	-0.569287	-0.262831	0.568304	0.00245647	-1.3701	0.0529233	-0.121234	-0.453916	-0.437479	-0.0106546	1.70092	0.0041921	-0.013947	-1.85878
ITM2A	integral membrane protein 2A	chrX	-	78618919	78619051	-0.243891	-0.3756	0.346216	-0.733427	-0.161125	-0.135447	-0.177298	-0.237728	-0.000750906	-1.73972	-0.131705	2.54375	-0.312881	-0.307593	0.0470737	-1.36206	0.00477533	-0.219644	-0.67336	0.192803	0.0625294	0.0305061	-0.00335811	-0.339921	0.294875	0.488272	-0.00740208
RWDD2B	RWD domain containing 2B	chr21	-	30381915	30382013	-0.271209	-2.83346	0.0455495	0.254921	3.84786	0.188656	0.220012	-0.916167	0.911348	0.259942	0.0446088	-0.0899931	-0.220284	0.235235	-0.32549	-0.0994299	-1.37702	0.995714	-0.984022	0.806076	-0.930393	-0.722661	-0.296918	0.775189	0.165163	-0.257238	-1.87155
GLRA3	glycine receptor, alpha 3	chr4	-	175577893	175577938	-0.271251	-0.222955	-0.0882119	0	0	0	-0.865734	0.163942	0.0568674	3.9791	0.22866	-2.0205	-0.00940676	-0.176809	-0.792117	0.667081	-0.603548	0	-0.0681152	0	0	0.0535596	-0.570421	0.224346	-0.00253912	0.00536717	-0.027788
TCF7L2	transcription factor 7-like 2 (T-cell specific, HMG-box)	chr10	+	114724314	114724383	-0.30424	-0.147281	-0.119763	0.394772	-0.793173	-0.991999	-0.697812	-0.750908	1.68578	-2.00809	-0.315611	1.85725	-0.687566	0.331869	-0.306142	0.153612	0.0698286	-0.845042	0.0918067	-0.500246	-0.242514	-1.43601	0.903799	-0.645133	0.352362	0.349347	-0.139484
AK097590	Homo sapiens cDNA FLJ40271 fis, clone TESTI2026957	chr19	-	52899862	52900005	-0.35077	-2.0498	-0.230117	0	-1.87164	1.89529	-0.084419	-0.477496	-0.159979	0.234979	-0.247468	-0.00314437	-0.132096	0.520766	-0.657622	-0.103604	-0.109767	-0.395664	-0.142319	-0.370533	0.252185	-2.40755	0.417961	-0.626748	-0.216823	-0.00659295	-0.0393491
MBTD1	mbt domain containing 1	chr17	-	49286674	49286791	-0.388166	-2.08706	-0.109695	3.8252	0.0471757	-0.404722	0.406335	-0.607542	0.0917804	-0.165497	-2.03893	0.881607	-0.58312	-0.83676	0.182726	0.269754	-0.467464	0.124299	-1.80648	0.722848	0.0460925	0.372958	-0.0473856	0.0468927	-0.327581	-0.00624151	-0.18543
MAP3K4	mitogen-activated protein kinase kinase kinase 4	chr6	+	161519309	161519459	-0.457124	-1.84523	0.254179	-1.97064	2.17196	-0.98185	-0.17897	-0.686197	0.0760944	-0.64232	-0.495681	-0.137583	-0.419028	-1.43735	-0.0579256	-0.311398	-1.9351	1.65021	-1.92948	-0.359462	-0.431569	-0.0853974	-0.0513192	0.944472	-0.418547	-0.671432	0.0508393
P2RY10	purinergic receptor P2Y, G-protein coupled, 10	chrX	+	78207689	78207832	-0.45786	0.190909	2.14234	-0.253179	-2.84012	0.891486	-0.539829	-0.576344	-1.31184	-0.503444	0.0648501	0.0459237	-1.39997	-0.172053	0.0851016	-0.883992	0.0774609	-2.02891	0.171121	-1.798	-0.0286686	0.464004	-0.947322	-0.599666	-2.07369	0.477366	0.153151
LRRC6	leucine rich repeat containing 6	chr8	-	133590654	133590763	-0.518336	-0.00349308	-0.0728718	-0.0502211	-0.155637	-1.46156	0.657007	0.301488	-0.763626	-0.115875	0.759257	-0.53313	-0.314403	-1.8083	1.82282	-0.164686	-0.0211345	0.455377	-0.0935725	0.722354	0.622382	0.174051	-0.147946	0.455381	-0.0521403	-0.422679	-0.248336
ARNTL2	aryl hydrocarbon receptor nuclear translocator-like 2	chr12	+	27523100	27523163	-0.529091	-0.299368	0.30815	-0.125153	0.939366	-1.7418	0.431694	-1.87007	-1.71703	0.477447	-0.683985	-0.913244	-0.420503	0.117883	-1.43333	-0.527915	-0.66701	0.0561241	-0.115549	-0.245334	-0.230457	0.891212	-0.319645	-0.105999	-0.50892	-0.358162	0.254159
ASPH	aspartate beta-hydroxylase	chr8	-	62594997	62595042	-0.533833	-1.54288	0.975956	-0.16322	-0.774912	0.359322	-0.984978	-0.138009	-0.561503	-0.201455	-0.966405	-0.725937	-0.692628	-0.733385	-0.0574988	-0.0382747	-0.0966415	-0.575136	-0.8972	-0.167647	2.20384	0.112212	-2.18069	-0.547996	-1.76947	-0.0171757	0.0352469
DHX58	DEXH (Asp-Glu-X-His) box polypeptide 58	chr17	-	40255625	40255816	-0.545897	1.89472	-0.27477	-0.00704079	-1.80851	-0.27649	0.375858	-0.278688	0.467619	-0.0516384	0.137309	-0.953495	-0.765507	-0.71679	-0.276299	0.741484	0.201218	-1.82365	0.649628	-1.98366	0.197606	-0.100875	0.0238047	-0.410843	-0.182061	-0.504751	0.254845
CFI	complement factor I	chr4	-	110678918	110678939	-0.551392	-0.0668501	-1.72335	-0.52704	2.44733	-0.773261	-0.0544282	-0.102821	-0.439185	-0.433079	-0.183633	-1.75807	-0.666203	0.0668067	-0.595723	-0.238941	-2.07558	0.971943	-1.40051	0.268078	0.162252	-0.0637722	-0.298442	-0.0517823	1.53316	-2.92266	-0.549611
TEX264	testis expressed 264	chr3	+	51708286	51708578	-0.572052	0.0482333	0.0244607	-0.534716	-0.232236	-0.887209	0.308245	-0.0184963	-0.377526	0.218958	0.170336	-0.219151	-0.616526	-0.389727	0.240381	-0.0161346	0.225833	-0.521317	0.15549	-1.30154	-0.696129	0.0433404	-0.0599233	-1.80377	0.357872	-1.71486	0.206408
MON2	MON2 homolog (S. cerevisiae)	chr12	+	62959793	62959811	-0.577412	0.180749	0.29795	0.0357635	-0.855354	0.430893	-0.232946	-0.698866	-0.0323952	0.0622381	-0.809959	0.255947	-0.613875	0.455727	-1.38556	-0.0568069	0.187035	-0.434434	0.226395	-0.455193	0.121545	0.0284557	-0.451181	-1.89004	-1.87001	0.0442496	0.00950799
CREM	cAMP responsive element modulator	chr10	+	35426709	35426807	-0.583408	-1.53696	-0.083385	0.340923	0.807103	-0.303979	-0.42875	-0.304213	0.0609346	-1.97428	-0.06254	-0.0537442	-0.52454	-0.595961	-0.688439	0.00261932	-1.94363	1.72446	-1.78749	0.398472	-1.66167	-0.721118	0.319056	-0.608759	0.154335	0.530181	-0.897816
RBBP6	retinoblastoma binding protein 6	chr16	+	24579112	24579214	-0.58582	-0.432201	-0.314036	0.170187	-0.973232	-0.0996886	0.148432	-0.477874	-0.191629	-0.219165	-0.63001	-0.289859	-0.657933	-0.365534	-0.349756	-0.228019	-0.491866	-0.337988	-0.640701	-0.334888	-0.012842	0.00307571	0.141363	-1.70066	0.341416	-1.84997	0.67534
ERP29	endoplasmic reticulum protein 29	chr12	+	112457559	112457698	-0.618125	0.251632	-0.950059	-0.0871311	0.813029	-0.122976	0.159984	0.0195935	-0.139565	0.0420348	0.0120031	-1.47091	-0.0864369	-0.0272792	-0.0842647	-0.407089	-1.67075	0.217669	-0.556209	-0.0517391	-0.00272493	-0.0551305	-0.382291	0.0271375	0.669893	-2.36868	-1.92867
LARGE	like-glycosyltransferase	chr22	-	34252727	34252790	-0.639277	-2.45374	-0.0292361	-0.0120659	0.0487948	0.453915	-0.66657	-0.0967295	-1.35285	-0.291156	-0.759623	-0.0919262	-0.667212	-0.367786	-0.508798	-0.419015	-1.73818	-0.0228836	-1.4713	-0.0906169	-1.62868	-0.124801	-0.398844	-0.132535	1.93293	0.133173	-1.99335
TP63	tumor protein p63	chr3	+	189608577	189608671	-0.677672	0.0266551	0	-0.106544	-0.127175	0.213531	-0.127814	0.194308	0.290087	-0.737984	0.12317	-1.35541	0.280907	0.131896	-0.386534	0.32535	0.348273	-0.0656863	0.160925	-0.235902	0.00567612	2.0087	-1.92145	0.147279	0.095238	-1.91652	0.187906
NDRG2	NDRG family member 2	chr14	-	21491022	21491064	-0.733662	0.00625941	-0.0905099	-0.744912	0.0469424	0.368035	0.740012	-0.770761	-0.812758	0.0980522	-0.451573	0.0678904	-1.65546	-0.264192	-0.940108	0.427257	-0.598217	-0.184943	0.204415	-0.371084	-0.100376	-0.117198	-0.445324	-1.77337	0.227105	-1.95535	0.316136
IKZF1	IKAROS family zinc finger 1 (Ikaros)	chr7	+	50455042	50455168	-0.76973	-0.345165	-0.74402	0.26483	-0.337085	-0.0730697	-1.58925	-0.363174	-0.516703	-0.45051	-0.119692	-0.213496	-0.498868	0.107634	-0.515441	-1.76531	-0.921201	0.150345	-1.55663	0.1198	-1.90851	-2.03453	0.0581848	-0.223084	0.399591	-0.414001	-0.45716
ACACA	acetyl-CoA carboxylase alpha	chr17	-	35508225	35508346	-0.878794	2.01971	0.0148356	2.11651	-0.139922	0.256355	0.716449	-0.114159	-0.126649	1.38099	-0.113617	-0.0551125	-0.700213	0.579744	-0.49108	-0.00300534	-0.728749	-0.33127	-0.338	-0.542096	1.33632	-0.12666	1.4512	-0.313461	-0.127945	0.38801	2.8547
ZCWPW1	zinc finger, CW type with PWWP domain 1	chr7	-	100000138	100000199	-0.888889	0.340744	-0.0786128	0.162453	-0.69864	1.47839	-0.667197	-1.38839	-0.0554868	-0.680152	-0.0825712	-0.742703	-1.3585	-0.148436	-1.74995	-0.322553	-1.30159	-0.218732	-0.245195	-1.31399	1.9247	-0.0286848	-2.27744	-0.305376	-1.323	-0.385585	-0.0388876
CKLF	chemokine-like factor	chr16	+	66592092	66592251	-0.895625	-0.341055	0.261665	-0.516312	0.0565156	-0.14621	0.486245	-2.34271	-2.19782	0.0268591	-1.4969	-0.872862	-1.63356	-0.933189	-0.0287463	-2.03345	-1.33275	0.191966	-1.53102	0.0903191	0.076686	0.259056	-0.124165	-0.157	-1.41337	-0.795679	0.339684
UPP1	uridine phosphorylase 1	chr7	+	48139266	48139384	-0.918692	0.562963	0.0785403	-0.733749	0.0130861	0.432915	-0.379221	-2.39703	-0.375477	0.0400031	-1.93218	-0.0510469	0.691863	1.67266	-1.91536	-1.71118	-0.579801	-0.539276	-0.422798	-0.914319	-2.29139	-0.571365	-0.113685	0.470242	-0.504063	-0.611005	0.00248327
ANKRD65	ankyrin repeat domain 65	chr1	-	1355431	1355972	-0.922368	-0.870594	0	0	0.0676276	0	0.0473622	-0.0293781	-1.98852	-0.479826	1.3403	0	-0.365303	-0.080509	-0.78817	-2.36731	-1.40062	-0.16882	-0.794798	-0.447676	0	0	-1.46226	0.924054	0.430358	-2.42235	-2.36901
ZFAS1	ZNFX1 antisense RNA 1	chr20	+	47897439	47897501	-0.935608	-0.768839	-0.0772469	-0.510741	-0.948461	-0.375722	0.358246	-2.71788	-0.665284	-0.225626	-2.18614	0.0872026	-1.78387	-0.192424	-0.525165	-0.217954	-0.931865	-0.469615	-0.743686	-0.628603	-0.459447	0.358269	-0.0459467	-1.73284	-2.44262	0.476144	0.0598248
ATXN7L2	ataxin 7-like 2	chr1	+	110034648	110034726	-0.94694	-0.261527	-0.992052	-0.326654	-0.765261	0.235694	3.73761	-2.42695	-0.44238	0.882681	-1.31156	-0.565516	-0.203612	-0.0527998	-0.313905	-0.749297	-1.39257	-0.110022	-1.68656	0.182243	-0.546186	-0.141116	-0.193398	-0.0552082	-0.235526	-0.695107	-0.77139
MEF2D	myocyte enhancer factor 2D	chr1	-	156446285	156446306	-0.979217	-2.1257	-0.167557	-1.795	-0.0122827	0.0703256	-0.511979	-0.199927	-0.706258	-0.0620785	-0.652256	-0.0306287	-1.44405	0.0910954	-1.30175	-0.171919	-0.333522	-0.443559	-0.535527	-0.476522	-1.30761	0.166406	-2.26296	0.872871	-3.12876	-0.11784	0.425849
DCD	dermcidin	chr12	-	55038667	55038731	-1.31196	0	0	0	0	0	-2.20399	0	0	-2.21738	0.318258	0	-1.69519	0.178571	-1.90512	0	0.0579589	-0.997541	0.0438079	-1.65791	-2.1629	0	0.21905	0	0.442646	-1.96288	-1.74438
PIGX	phosphatidylinositol glycan anchor biosynthesis, class X	chr3	+	196455572	196455626	-1.34924	-0.274257	-0.0478921	0.00699769	0.0148001	0.115685	-0.250559	-1.36132	0.198876	-0.0452679	-0.488002	-0.687673	-0.711419	-0.0860454	-0.638418	-0.0380088	-0.585124	0.193726	-0.95029	0.0604094	-0.719285	-0.0240555	-0.583899	1.95896	-1.83786	-0.568483	-1.56815
ACSF2	acyl-CoA synthetase family member 2	chr17	+	48549788	48549940	-1.3673	0.878201	-0.659947	-0.177943	0	2.17142	-1.52718	0.0148375	-1.74371	0.0291498	0.380432	-1.49478	-1.42009	0.318094	-1.51857	-0.942059	-0.536784	-0.110303	-0.624506	-0.03489	-0.801877	0.873204	-1.73817	-0.259177	-0.758606	-0.127738	-0.977544
COL13A1	collagen, type XIII, alpha 1	chr10	+	71692315	71692360	-1.41165	0	0	0.84939	-0.108923	0	-1.7861	-1.90763	1.31968	-2.82579	0	0	-1.96258	0.200992	0	0.578485	0	-0.715384	0	-0.582122	-0.0727424	-1.39902	-1.33525	-0.288924	-0.713043	0	0
G3BP2	GTPase activating protein (SH3 domain) binding protein 2	chr4	-	76579166	76579265	-1.43561	-1.77813	-0.213727	-2.00918	-0.187681	-0.0093427	-0.177358	-1.31894	-0.429978	-0.136361	-1.41068	-1.71989	-0.854297	-0.30551	-0.715645	0.0438863	-2.49663	-0.0470496	-1.88288	-0.45085	-0.840217	-0.207257	-1.44038	-0.0332402	-0.959126	-1.36083	-0.0415039
NRL	neural retina leucine zipper	chr14	-	24553728	24553954	-1.43606	0.176308	0.323075	0	0	-0.456067	-0.111731	-0.363986	-0.522973	-1.46891	-0.821567	0.0750902	-1.66066	-0.0761245	-0.988101	-0.376798	-0.763645	-1.56499	-0.62138	-1.46106	-2.98216	-3.12453	-0.540507	-2.1462	-0.56229	-0.447434	0.0084257
ENTPD6	ectonucleoside triphosphate diphosphohydrolase 6 (putative)	chr20	+	25187157	25187226	-1.59802	-0.037096	-0.775711	-0.753696	-0.0623394	0	-1.7649	-0.435595	-0.23867	-2.10096	-0.0518283	-1.76695	-1.55961	-0.20636	-1.79958	-0.191071	-2.61878	-0.228992	-2.01527	-0.230809	-1.77143	-0.366371	-2.0811	-0.0297668	-1.70568	0.0664539	-1.45376
RNASE1	ribonuclease, RNase A family, 1 (pancreatic)	chr14	-	21270407	21270478	-1.60343	-0.371805	-0.213662	-0.533632	-0.721236	0.440607	-2.36369	-0.454512	-1.85414	-0.242762	-2.17287	-0.900592	-1.93441	-0.239321	-1.42978	-0.638452	-1.72618	-0.00522438	-1.64989	-0.0101267	-1.36658	0.125378	-0.967066	-0.408135	-1.32587	-0.0073281	-0.96932
TRIM33	tripartite motif containing 33	chr1	-	114940561	114940612	-1.60999	-0.446624	-0.174604	0.134557	-1.95172	0.440104	-2.33734	-0.136071	-0.103347	-0.490241	-1.93406	0.195054	-2.7138	-0.894313	-1.4381	0.0609552	-0.251028	-2.1025	-0.132849	-1.73308	2.3423	-0.300159	-2.21088	-0.738682	-3.83112	-0.232042	-0.176862
CCNC	cyclin C	chr6	-	99997187	99997275	-1.61089	-1.80572	0.540732	0	-2.57867	-0.0157442	-0.0550797	-1.48816	-0.0043917	-1.30514	-0.599045	-0.0461232	-1.92631	-1.39656	-0.40323	-0.388552	-0.705004	-0.842775	-2.21301	-0.137771	-0.56513	0.0122502	0.00958115	-0.0568427	-2.34637	-0.00463677	-0.697959
ZDHHC20	zinc finger, DHHC-type containing 20	chr13	-	21956039	21956084	-1.61351	-2.21766	-0.317667	-1.65137	-0.983352	0.454527	-1.47429	-0.776312	-0.578106	-0.14373	-1.84708	0.179566	-2.00691	-0.551567	-2.03204	-0.0154185	-0.624827	-0.584448	-0.928341	0.243399	-0.825384	-0.174174	-1.49061	-1.85952	-1.73236	0.556535	-0.531149
ABHD14B	abhydrolase domain containing 14B	chr3	-	52005827	52005908	-1.87381	-0.0373718	0.166443	0.231361	-0.367805	-0.0133526	-0.16915	-0.0195368	-1.96291	-0.656542	-0.217107	-0.664918	-1.49544	0.0136124	-1.54026	-1.80441	-2.23988	-0.0660615	-1.82079	-0.534492	0.021251	0.0321001	-2.08612	-2.22528	-1.93866	0.113433	-0.0584172
GORAB	golgin, RAB6-interacting	chr1	+	170502604	170502792	-1.96056	-1.84991	-0.679154	0.225833	-1.68422	-0.497888	-0.810477	-1.64179	0.198932	0.00795575	-2.92721	-0.166961	-1.85935	-1.86623	-2.18049	0.251876	-1.37521	-0.704579	-1.52637	-0.349078	0.166234	0.0306501	-2.29327	-0.0106061	-3.59004	-0.259127	-1.44297
CLIP1	CAP-GLY domain containing linker protein 1	chr12	-	122835657	122835690	-1.99132	-0.786475	-0.0722501	0	-0.51399	-0.0405032	-0.0454182	-0.189737	-0.373272	-0.582869	-0.775217	-0.696422	-1.80816	-1.90251	-1.78338	0	-0.692491	-1.51537	-0.057097	-1.63992	-0.054916	0.00325122	-0.67856	-0.0473066	-0.597568	-1.45585	-0.118984
ST6GALNAC6	ST6 (alpha-N-acetyl-neuraminyl-2,3-beta-galactosyl-1,3)-N-acetylgalactosaminide alpha-2,6-sialyltransferase 6	chr9	-	130660234	130660289	-2.04661	-2.49117	0.232172	0	-0.185542	-0.186541	-0.762968	-2.07464	2.18565	-1.90889	-0.39109	0.828205	-0.996285	-0.042138	-1.43766	0.0206132	-1.34717	-0.890728	-1.90787	-0.621964	-1.60349	-1.88839	-0.19293	-0.105983	-0.358795	-2.44621	-0.617536
ZBTB17	zinc finger and BTB domain containing 17	chr1	-	16273429	16273618	-2.08249	-0.236895	-0.261816	-2.71327	-1.82284	-0.1339	-0.402457	-0.872188	-0.760336	-0.417928	-0.744522	-0.680807	-2.17791	-0.340684	-0.888201	-0.839389	-0.692452	-1.99469	-0.451075	-2.29957	-2.87869	-0.0419886	-0.65007	-1.46575	-0.973565	0.619069	-0.495566
U2AF1	U2 small nuclear RNA auxiliary factor 1	chr21	-	44520562	44520629	-2.10602	-0.65043	-0.270676	0.45823	-0.252804	-0.680031	-2.16045	-0.097717	-0.976592	-2.25211	-0.136472	-2.18008	-2.70255	-0.872079	-1.51644	-0.617324	-1.47981	-0.945677	-0.554417	-1.33526	-0.329103	-1.721	-0.938653	-0.876587	-0.312496	0.44797	-3.17838
TNFRSF12A	tumor necrosis factor receptor superfamily, member 12A	chr16	+	3071215	3071320	-2.10931	-0.234095	-0.0769184	0.0189328	-1.48022	-1.30926	-1.71	-0.161575	0.0224695	-0.997653	-0.564996	-0.212429	-1.6929	-0.472662	-2.02693	-0.280086	-1.49033	-1.67162	-1.60421	-1.43488	0.0133698	-0.412915	-2.24276	-0.0569501	-1.93453	-1.82992	0.106201
ARL6	ADP-ribosylation factor-like 6	chr3	+	97484834	97484933	-2.15314	-0.967858	0.0480728	0	0.0434717	-0.968702	-0.238903	-0.231143	-0.159333	-1.8333	-0.394524	-0.0337109	-2.96472	-1.4403	-0.320699	-1.80906	-1.49655	-0.670561	-2.00091	-0.607901	-1.82735	-0.54736	-0.462536	-2.52706	-2.32033	0.11999	-0.663323
KIAA1217	KIAA1217	chr10	+	24831621	24831699	-2.18863	-1.75703	-0.440025	-0.664683	3.10664	-0.961319	-0.512736	-0.799863	-0.24066	-1.40811	-0.613366	-0.0745167	-2.70854	-0.994641	-0.47539	0.0788936	-1.99726	0.46408	-2.10119	-0.481847	-0.997355	-1.85944	-0.829719	0.14788	-1.34354	-0.767595	-0.850229
CCDC90B	coiled-coil domain containing 90B	chr11	-	82996169	82996254	-2.22735	-1.89204	-0.321689	-0.414091	0.110006	0.145852	-1.56999	-0.727906	0.163415	-0.385568	-2.10399	-0.87958	-2.45558	-0.368671	-2.012	0.0261381	-2.32977	0.156354	-2.12701	0.0432159	-2.63112	-0.494567	-0.787731	0.0523825	-1.73532	0.230196	-1.77495
ASTN2	astrotactin 2	chr9	-	119903604	119903757	-2.22794	-0.384866	0.201903	-0.99362	-0.389377	-0.839975	-0.159367	-0.768192	-0.940212	-1.98593	-0.55446	-0.471256	-1.69807	-0.33115	-1.85752	-1.36347	-1.49784	-0.776217	-0.778277	-1.76425	-2.55458	-2.56438	0.0194444	-2.1232	-0.5297	-0.195801	-0.699246
IQGAP2	IQ motif containing GTPase activating protein 2	chr5	+	75973042	75973175	-2.36764	-0.879756	0	-0.192704	0	-0.115845	-1.39057	-0.0648961	-1.57023	-0.91192	-0.321569	-3.25801	-2.12373	-0.0161686	-1.71238	-0.493836	-2.20762	0	-2.4534	0	-1.92986	-2.01548	-1.35252	-0.866883	0.0302769	-0.93194	0
FBXW11	F-box and WD repeat domain containing 11	chr5	-	171341346	171341409	-2.46339	-0.982956	-0.0220349	0.453102	-3.78359	-0.559876	-0.648756	-0.152761	-1.47563	-2.42707	-0.0353633	-2.43359	-2.96596	-2.47104	-0.349739	-0.756796	-0.763705	-2.60041	-1.60378	-0.915106	-0.275223	-2.38734	-0.620369	-0.944702	-2.44374	-0.0548612	-0.977921
TMED3	transmembrane emp24 protein transport domain containing 3	chr15	+	79606882	79606997	-2.52954	-0.442322	-0.0936914	-0.203253	-0.051558	-0.595687	-1.77386	-0.262652	0.0576802	-0.888137	-1.4476	-0.372717	-2.8916	-2.76098	-0.911012	0.0278733	-1.87796	-0.411607	-2.0528	-0.443505	-0.454597	-0.00112708	-3.41241	-0.0542374	-2.98694	-0.0360705	-2.439
AZI1	5-azacytidine induced 1	chr17	-	79166535	79166643	-2.54226	-1.79032	-2.21272	0.193885	-1.32932	-2.729	-0.560446	-0.635177	-0.0352291	-2.56806	-0.397811	0.184513	-3.01345	-3.3279	-0.76409	-1.45779	-2.28176	-1.56217	-1.58245	-1.8195	0.0478031	-1.93069	-1.37418	-2.5164	-0.323155	-0.175945	-1.82714
SLC38A1	solute carrier family 38, member 1	chr12	-	46648596	46648719	-2.58674	-2.45439	-0.39524	-1.55156	-1.44687	-0.0682423	-1.77031	-1.69791	-1.32207	-1.70122	-2.25649	0.139244	-2.83196	-1.54897	-1.80252	-0.165818	-2.48156	-0.443785	-2.42035	-0.813004	-0.398841	1.65837	-0.961329	-1.64706	-0.187135	-1.77206	-0.581757
MAZ	MYC-associated zinc finger protein (purine-binding transcription factor)	chr16	+	29820860	29821085	-2.60436	-0.123704	-0.0867225	-1.34295	-1.62263	-0.542324	-1.30754	-0.687429	-1.38022	-1.57238	-0.640928	-0.698921	-2.46265	-1.56391	-1.75069	-0.950636	-2.39606	-0.588679	-2.91404	-1.30643	-0.898526	0.158007	-2.87789	-1.62318	-2.99494	-1.78967	-0.0441879
PCBP4	poly(rC) binding protein 4	chr3	-	51996825	51996908	-2.76452	-1.96212	0.467585	0	-0.807055	0	-1.32171	0.154037	-0.464936	-1.40364	-0.70876	-0.873351	-2.26648	-0.602756	-1.79239	-0.530594	-0.95004	-2.52452	-1.31111	-2.20281	-2.59107	-0.609074	-0.765354	-1.95719	-1.99873	-0.0808157	-0.640693
TIMM8B	translocase of inner mitochondrial membrane 8 homolog B (yeast)	chr11	-	111956701	111957034	-2.77274	-0.0458081	-0.05619	-2.13371	-0.0313694	-0.387321	0.197978	-1.87092	-2.53089	-0.0441513	-1.66772	-1.40935	-2.43894	-1.72291	-0.289494	-1.61002	-2.60745	-0.492025	-3.17904	-0.595599	-0.157695	-0.0164483	-1.95455	-0.586626	-1.68678	-1.52017	-0.0272557
PGAP2	post-GPI attachment to proteins 2	chr11	+	3844846	3844970	-3.5474	0	-0.899693	0	-0.686359	0	-2.26663	-1.85372	0.134443	-2.69725	-0.997616	-0.215026	-3.5621	-1.84823	-2.25551	0.1009	-1.64471	-1.67117	-1.79962	-1.6428	0.212717	-3.44393	-0.751095	-0.888186	-0.687512	-0.463551	-2.13757
CD74	CD74 molecule, major histocompatibility complex, class II invariant chain	chr5	-	149782683	149782875	-3.64514	-2.15898	-0.108083	-0.582362	-2.33303	-0.150642	-1.6736	-0.611325	-1.33245	-0.381587	-1.934	-0.689898	-2.87595	-0.582498	-2.79	-0.238741	-1.63098	-2.49644	-1.65471	-2.36116	-0.0199767	-0.0212513	-2.98693	-1.4646	-0.632333	-0.0608791	-2.21146
ZNF638	zinc finger protein 638	chr2	+	71649943	71651168	-3.908	-1.3653	-0.110289	-0.461394	-2.74625	-0.678306	-2.46272	-0.0274503	-0.0506007	-2.66172	-0.127795	-0.0282399	-3.17741	-1.55326	-2.81957	-0.186343	-2.01132	-2.69911	-2.15413	-1.82824	-0.210885	-0.039257	-3.49796	-1.73477	-2.38743	-2.05564	-0.131618
