# Supplementary material for: SURVIV for survival analysis of mRNA isoform variation
Source: Nat Commun. 2016 Jun 9;7:11548. doi: 10.1038/ncomms11548 (PMC4906168; doi:10.1038/ncomms11548)
Supplement: Supplementary Data 2 — List of 6 splicing factors whose gene expression levels are significantly associated with IDC patient survival. In the enrichment analysis, all other alternatively spliced exons from genes containing survival associated alternative splicing events were used as the background control, so that the background exons and the survival associated exons were from the same set of genes and did not have systematic differences in overall gene expression levels and RNA-seq coverage. [file ncomms11548-s3.xls]

## Sheet: Sheet1
Supplementary Data 2. List of 6 splicing factors whose gene expression levels are significantly associated with IDC patient survival.
	Cox P value	Cox FDR	Correlated Exons in Survival Markers	% (out of 229 markers)	Correlated Exons in the Same Genes of Survival Markers	% (out of 757 Alternative Exons from the Same Genes of Survival Markers)	Fisher Exact P value	Fisher Exact FDR
TRA2B	0.000177853	0.0035805	61	0.266376	130	0.171731	1.37669e-05	0.0002806
HNRNPH1	0.000341389	0.0035805	51	0.222707	115	0.151915	0.000582395	0.00444537
SFRS13A	0.0010763	0.00756	41	0.179039	100	0.1321	0.0141385	0.05734
SFRS3	0.00282112	0.00987	53	0.231441	110	0.14531	2.6031e-05	0.0003965
SFRS12	0.00225188	0.00987	53	0.231441	137	0.180978	0.0234349	0.0839647
SFRS1	0.002618	0.00987	44	0.19214	107	0.141347	0.0121086	0.0527214
Note:
All other alternatively spliced exons from genes containing survival associated alternative splicing events were used as the background control in the enrichment analysis, so that the background exons and the survival associated exons were from the same set of genes and did not have systematic differences in overall gene expression levels and RNA-seq coverage.
