# Supplementary material for: SURVIV for survival analysis of mRNA isoform variation
Source: Nat Commun. 2016 Jun 9;7:11548. doi: 10.1038/ncomms11548 (PMC4906168; doi:10.1038/ncomms11548)
Supplement: Supplementary Data 3 — Numbers of significant survival associated alternative exons in six TCGA cancer types at various FDR/P-value significance cutoffs. [file ncomms11548-s4.xls]

## Sheet: Sheet1
Supplementary Data 3. Numbers of significant survival associated alternative exons in six TCGA cancer types at various FDR/P-value significance cutoffs.
Cancer Type	FDR 1%	FDR 5%	FDR 10%	FDR 20%	FDR 25%	FDR 30%	P 0.01	P 0.05
LGG	276	660	916	1523	1804	2099	1176	2425
KIRC	145	536	957	1641	1935	2231	1211	2476
GBM	0	0	0	0	0	0	99	597
OV	0	0	0	0	0	3	151	805
LUSC	0	0	0	0	0	0	117	691
IDC	0	0	0	0	2	4	176	794
