# Supplementary material for: SURVIV for survival analysis of mRNA isoform variation
Source: Nat Commun. 2016 Jun 9;7:11548. doi: 10.1038/ncomms11548 (PMC4906168; doi:10.1038/ncomms11548)
Supplement: Supplementary Data 4 — Full lists of survival associated alternative splicing events at nominal P-value cutoff of 0.01 for six cancer types. [file ncomms11548-s5.xls]

## Sheet: GBM
Supplementary Table 4. Full lists of survival associated alternative splicing events at nominal P-value cutoff of 0.01 for six cancer types.
Exon ID	Chromosome	Strand	Exon Start	Exon End	Gene Name	Gene Description	SURVIV P
395	chr8	+	70407999	70408161	SULF1	sulfatase 1	0.00768896
568	chr2	+	170871324	170871375	UBR3	ubiquitin protein ligase E3 component n-recognin 3 (putative)	0.00277429
807	chr19	-	19014076	19014232	COPE	coatomer protein complex, subunit epsilon	0.00525138
905	chr3	-	118959207	118959377	B4GALT4	UDP-Gal:betaGlcNAc beta 1,4- galactosyltransferase, polypeptide 4	0.00289824
1065	chr12	-	58163554	58163739	METTL1	methyltransferase like 1	0.00263244
1315	chr10	+	124151792	124151888	PLEKHA1	pleckstrin homology domain containing, family A (phosphoinositide binding specific) member 1	0.00396685
1428	chr5	+	131607483	131607601	PDLIM4	PDZ and LIM domain 4	0.00587304
3065	chr4	-	121737986	121738079	PRDM5	PR domain containing 5	0.00654748
3776	chr2	-	231036411	231036483	SP110	SP110 nuclear body protein	0.0026335
3831	chr21	-	33974581	33974677	C21orf59	chromosome 21 open reading frame 59	0.000779973
4002	chr15	+	44695084	44695252	CASC4	cancer susceptibility candidate 4	0.00347283
4731	chr19	+	41117057	41117300	LTBP4	latent transforming growth factor beta binding protein 4	0.00387294
6305	chr3	-	62452972	62452987	CADPS	Ca++-dependent secretion activator	0.00608504
6358	chr14	-	69345705	69345786	ACTN1	actinin, alpha 1	0.0056532
7106	chr20	-	54965611	54965721	AURKA	aurora kinase A	0.00821219
7360	chr3	-	146239330	146239840	PLSCR1	phospholipid scramblase 1	0.00189276
7361	chr3	-	146239330	146239492	PLSCR1	phospholipid scramblase 1	0.00129342
7362	chr3	-	146239330	146239488	PLSCR1	phospholipid scramblase 1	0.00129342
7447	chr9	-	4626425	4626555	SPATA6L	spermatogenesis associated 6-like	0.00450506
7549	chr12	-	76461150	76461253	NAP1L1	nucleosome assembly protein 1-like 1	0.00998671
7706	chr1	+	36556844	36556941	ADPRHL2	ADP-ribosylhydrolase like 2	0.00767449
8056	chr1	-	205740599	205740781	RAB7L1	RAB7, member RAS oncogene family-like 1	0.00744281
8442	chr19	-	16764845	16764936	SMIM7	small integral membrane protein 7	0.00336948
8573	chr3	-	15628031	15628109	HACL1	2-hydroxyacyl-CoA lyase 1	0.000839959
8835	chr6	+	31804075	31804294	C6orf48	chromosome 6 open reading frame 48	0.0061468
8837	chr6	+	31804200	31804294	C6orf48	chromosome 6 open reading frame 48	0.00465235
8838	chr6	+	31804071	31804294	C6orf48	chromosome 6 open reading frame 48	0.0061468
9070	chr17	+	16695140	16695367	USP32P1	ubiquitin specific peptidase 32 pseudogene 1	0.00350401
9075	chr11	+	95555662	95555740	CEP57	centrosomal protein 57kDa	0.00292572
9453	chr1	+	67394572	67394646	MIER1	mesoderm induction early response 1 homolog (Xenopus laevis)	0.000203673
9957	chr4	+	52714370	52714533	DCUN1D4	DCN1, defective in cullin neddylation 1, domain containing 4 (S. cerevisiae)	0.000535758
10075	chr22	-	38642790	38642891	TMEM184B	transmembrane protein 184B	0.00871149
10161	chr1	+	111772473	111772503	CHI3L2	chitinase 3-like 2	0.00156336
10221	chr16	+	57007242	57007422	CETP	cholesteryl ester transfer protein, plasma	0.00950498
10246	chr20	-	36149720	36149853	BLCAP	bladder cancer associated protein	0.00510203
10247	chr20	-	36149720	36149811	BLCAP	bladder cancer associated protein	0.00510203
10391	chr9	-	130950141	130950213	CIZ1	CDKN1A interacting zinc finger protein 1	0.00600605
11088	chr7	+	152440	152547	LOC100507642	uncharacterized LOC100507642	0.0010302
11776	chr1	-	155644800	155644887	YY1AP1	YY1 associated protein 1	0.00340386
12691	chr20	-	44538580	44538709	PLTP	phospholipid transfer protein	0.00359475
12853	chr4	-	186605907	186606000	SORBS2	sorbin and SH3 domain containing 2	0.00671225
12876	chr13	+	20544164	20544211	ZMYM2	zinc finger, MYM-type 2	0.0088837
13005	chr15	+	69745985	69746060	RPLP1	ribosomal protein, large, P1	0.00531496
13046	chr11	+	113200363	113200530	TTC12	tetratricopeptide repeat domain 12	0.00601034
13177	chr2	+	232656442	232656518	COPS7B	COP9 signalosome subunit 7B	0.00126879
13503	chr22	+	28394591	28394826	TTC28-AS1	TTC28 antisense RNA 1	0.00140485
13508	chr22	+	28393973	28394826	TTC28-AS1	TTC28 antisense RNA 1	0.00140485
14742	chr14	-	75528386	75528465	ACYP1	acylphosphatase 1, erythrocyte (common) type	0.00508611
14904	chr2	-	128608163	128608259	POLR2D	polymerase (RNA) II (DNA directed) polypeptide D	0.00841655
15039	chr7	+	64275949	64276031	ZNF138	zinc finger protein 138	0.00606817
15040	chr7	+	64275953	64276031	ZNF138	zinc finger protein 138	0.00335403
15843	chr11	-	89075241	89075361	NOX4	NADPH oxidase 4	0.00457783
15915	chr14	-	53569748	53569769	DDHD1	DDHD domain containing 1	0.0092407
16135	chr1	-	204224753	204224807	PLEKHA6	pleckstrin homology domain containing, family A member 6	0.00544167
16136	chr1	-	204224753	204224807	PLEKHA6	pleckstrin homology domain containing, family A member 6	0.000139579
16873	chr4	+	146404225	146404328	SMAD1	SMAD family member 1	0.00908037
17019	chr2	-	238296224	238296827	COL6A3	collagen, type VI, alpha 3	0.0059316
17795	chr19	-	53122188	53122315	ZNF83	zinc finger protein 83	0.00862832
18453	chr1	+	156195347	156195459	PMF1	polyamine-modulated factor 1	0.00180533
18535	chr9	-	128268588	128268696	MAPKAP1	mitogen-activated protein kinase associated protein 1	0.00677723
19271	chr3	+	133098595	133100005	TMEM108	transmembrane protein 108	0.00445747
19598	chr1	+	10500403	10500470	APITD1-CORT	APITD1-CORT readthrough	0.00303247
20481	chr14	-	52493918	52494062	NID2	nidogen 2 (osteonidogen)	0.00438203
21108	chr11	-	77336761	77336863	CLNS1A	chloride channel, nucleotide-sensitive, 1A	0.00620669
21261	chr3	-	186845786	186845850	RPL39L	ribosomal protein L39-like	0.00906298
23406	chr1	+	203097405	203097560	ADORA1	adenosine A1 receptor	0.00949185
23929	chr19	+	40871624	40871837	PLD3	phospholipase D family, member 3	0.00887852
23942	chr1	+	47834140	47834287	CMPK1	cytidine monophosphate (UMP-CMP) kinase 1, cytosolic	0.00866771
24256	chr7	-	139737514	139737656	PARP12	poly (ADP-ribose) polymerase family, member 12	0.0089473
24801	chr11	+	73534057	73534115	MRPL48	mitochondrial ribosomal protein L48	0.000435838
25125	chr1	-	117078586	117078850	CD58	CD58 molecule	0.00983252
25996	chr7	+	889559	889670	SUN1	Sad1 and UNC84 domain containing 1	0.00400049
26200	chr1	-	2125436	2125572	C1orf86	chromosome 1 open reading frame 86	0.00947877
27655	chr1	+	65811293	65811406	DNAJC6	DnaJ (Hsp40) homolog, subfamily C, member 6	0.00849399
27801	chr4	+	48859229	48859382	OCIAD1	OCIA domain containing 1	0.00664802
27813	chr4	+	1913817	1913921	WHSC1	Wolf-Hirschhorn syndrome candidate 1	0.00712942
27832	chr20	+	56965183	56965396	VAPB	VAMP (vesicle-associated membrane protein)-associated protein B and C	0.00953376
28408	chr5	+	102237059	102237117	PAM	peptidylglycine alpha-amidating monooxygenase	0.000748394
28690	chr12	+	54737008	54737100	COPZ1	coatomer protein complex, subunit zeta 1	0.00284261
28883	chr2	+	24990947	24991004	NCOA1	nuclear receptor coactivator 1	0.00756314
29082	chr9	-	138834007	138834135	UBAC1	UBA domain containing 1	0.0012671
29303	chr20	-	35399275	35399380	DSN1	DSN1, MIND kinetochore complex component, homolog (S. cerevisiae)	0.00575143
29304	chr20	-	35399275	35399596	DSN1	DSN1, MIND kinetochore complex component, homolog (S. cerevisiae)	0.00731826
29307	chr20	-	35399827	35399876	DSN1	DSN1, MIND kinetochore complex component, homolog (S. cerevisiae)	0.00181167
29311	chr12	+	112457559	112457698	ERP29	endoplasmic reticulum protein 29	0.00310536
29854	chr4	+	129003319	129003460	LARP1B	La ribonucleoprotein domain family, member 1B	0.0042976
30122	chr21	+	45560131	45560224	C21orf33	chromosome 21 open reading frame 33	0.00154199
30351	chrX	+	100743430	100744302	ARMCX4	armadillo repeat containing, X-linked 4	0.00953102
30702	chr16	+	1733509	1733593	HN1L	hematological and neurological expressed 1-like	0.00237588
30777	chr15	-	72311379	72311436	MYO9A	myosin IXA	0.00363603
31041	chr16	-	167299	167374	NPRL3	nitrogen permease regulator-like 3 (S. cerevisiae)	0.00830375
31043	chr16	-	169124	169254	NPRL3	nitrogen permease regulator-like 3 (S. cerevisiae)	0.0089065
32215	chr12	-	66563069	66563133	TMBIM4	transmembrane BAX inhibitor motif containing 4	0.00886386
32218	chr12	-	66562694	66563133	TMBIM4	transmembrane BAX inhibitor motif containing 4	0.00287821
32489	chr2	+	73462677	73462773	CCT7	chaperonin containing TCP1, subunit 7 (eta)	0.00308076
32715	chr14	-	94854896	94855000	SERPINA1	serpin peptidase inhibitor, clade A (alpha-1 antiproteinase, antitrypsin), member 1	0.00669434
33038	chr6	-	32164100	32164198	NOTCH4	notch 4	0.00573134
33280	chr18	+	32418057	32418135	DTNA	dystrobrevin, alpha	0.00992863
33527	chr9	-	140349690	140349759	NSMF	NMDA receptor synaptonuclear signaling and neuronal migration factor	0.000678881

## Sheet: IDC
Supplementary Table 4. Full lists of survival associated alternative splicing events at nominal P-value cutoff of 0.01 for six cancer types.
Exon ID	Chromosome	Strand	Exon Start	Exon End	Gene Name	Gene Description	SURVIV P
14456	chr12	-	110388971	110389121	GIT2	G protein-coupled receptor kinase interacting ArfGAP 2	6.39205e-05
11891	chr2	+	71649943	71651168	ZNF638	zinc finger protein 638	0.000123595
16524	chr1	-	223307730	223307824	TLR5	toll-like receptor 5	0.000125736
28250	chr8	-	130892621	130892704	FAM49B	family with sequence similarity 49, member B	0.000135349
17477	chr5	-	131066596	131066731	FNIP1	folliculin interacting protein 1	0.000180237
5761	chr5	-	149782683	149782875	CD74	CD74 molecule, major histocompatibility complex, class II invariant chain	0.000226393
22279	chr11	+	3844846	3844970	PGAP2	post-GPI attachment to proteins 2	0.000283533
7994	chr17	+	52982849	52982928	TOM1L1	target of myb1 (chicken)-like 1	0.000364604
19446	chr14	-	100835423	100835595	WARS	tryptophanyl-tRNA synthetase	0.000408534
7996	chr17	+	52981068	52981153	TOM1L1	target of myb1 (chicken)-like 1	0.000457105
19449	chr14	-	100841619	100841743	WARS	tryptophanyl-tRNA synthetase	0.000589257
19455	chr14	-	100841619	100841687	WARS	tryptophanyl-tRNA synthetase	0.000589257
19456	chr14	-	100841619	100841740	WARS	tryptophanyl-tRNA synthetase	0.000589257
2888	chr13	-	37603901	37603973	SUPT20H	suppressor of Ty 20 homolog (S. cerevisiae)	0.000625474
5230	chr9	-	123222849	123222945	CDK5RAP2	CDK5 regulatory subunit associated protein 2	0.000651276
21697	chr17	+	40443989	40444079	STAT5A	signal transducer and activator of transcription 5A	0.000698427
1940	chr20	-	48713208	48713357	UBE2V1	ubiquitin-conjugating enzyme E2 variant 1	0.000777352
1941	chr20	-	48713019	48713357	UBE2V1	ubiquitin-conjugating enzyme E2 variant 1	0.000800569
4677	chr4	+	166254491	166254777	MSMO1	methylsterol monooxygenase 1	0.000808669
31624	chr9	-	115038123	115038293	PTBP3	polypyrimidine tract binding protein 3	0.00106073
7263	chr6	-	58276136	58276289	LINC00680	long intergenic non-protein coding RNA 680	0.00109075
3694	chr5	+	68667860	68668044	RAD17	RAD17 homolog (S. pombe)	0.00109122
17698	chr4	-	77987401	77987558	CCNI	cyclin I	0.00113562
19390	chr1	-	55330975	55331119	DHCR24	24-dehydrocholesterol reductase	0.00125664
18442	chr2	-	61237790	61238023	PUS10	pseudouridylate synthase 10	0.00130087
21949	chr20	-	489094	489304	CSNK2A1	casein kinase 2, alpha 1 polypeptide	0.00137859
33500	chr1	-	71531360	71531435	ZRANB2	zinc finger, RAN-binding domain containing 2	0.00149386
5232	chr9	-	123222849	123223025	CDK5RAP2	CDK5 regulatory subunit associated protein 2	0.00160756
30765	chr4	-	106359106	106359193	PPA2	pyrophosphatase (inorganic) 2	0.00167078
31893	chr10	+	82264483	82264534	TSPAN14	tetraspanin 14	0.00168091
29938	chr11	-	111956701	111957034	TIMM8B	translocase of inner mitochondrial membrane 8 homolog B (yeast)	0.00168756
20557	chr3	-	51996825	51996908	PCBP4	poly(rC) binding protein 4	0.00171982
22325	chr19	+	56880647	56880706	ZNF542	zinc finger protein 542	0.00190636
22283	chr11	+	3844842	3844970	PGAP2	post-GPI attachment to proteins 2	0.00192352
3501	chr10	+	51579127	51579282	NCOA4	nuclear receptor coactivator 4	0.00196713
21956	chr11	-	67947598	67947667	SUV420H1	suppressor of variegation 4-20 homolog 1 (Drosophila)	0.00205365
31004	chr7	+	101671377	101671425	CUX1	cut-like homeobox 1	0.00206017
28686	chrX	+	100416516	100416558	CENPI	centromere protein I	0.00209802
13913	chr6	+	30615382	30615623	C6orf136	chromosome 6 open reading frame 136	0.00217751
18988	chr2	-	36785580	36785656	FEZ2	fasciculation and elongation protein zeta 2 (zygin II)	0.0021961
21169	chrX	+	13769367	13769487	OFD1	oral-facial-digital syndrome 1	0.00227168
27958	chr6	-	11717541	11717647	ADTRP	androgen-dependent TFPI-regulating protein	0.00236204
1612	chr17	+	30688486	30688534	ZNF207	zinc finger protein 207	0.00237745
12330	chr3	+	48505980	48506061	ATRIP	ATR interacting protein	0.00239206
12820	chr3	+	140981084	140981182	ACPL2	acid phosphatase-like 2	0.00244822
20609	chr9	-	138754312	138754454	CAMSAP1	calmodulin regulated spectrin-associated protein 1	0.00245298
16923	chr6	-	41036579	41036692	OARD1	O-acyl-ADP-ribose deacylase 1	0.00245486
19864	chr14	+	21161705	21161809	RNASE4	ribonuclease, RNase A family, 4	0.00247859
18560	chr16	+	29820860	29821085	MAZ	MYC-associated zinc finger protein (purine-binding transcription factor)	0.00248677
952	chr2	+	231372707	231372746	SP100	SP100 nuclear antigen	0.0025757
14877	chr12	-	46648596	46648719	SLC38A1	solute carrier family 38, member 1	0.00258979
13820	chr2	+	111881626	111881716	BCL2L11	BCL2-like 11 (apoptosis facilitator)	0.00264997
24418	chr5	+	54456879	54457083	GPX8	glutathione peroxidase 8 (putative)	0.0027449
28845	chr17	-	79166535	79166643	AZI1	5-azacytidine induced 1	0.00286903
10567	chr3	-	12790153	12790291	TMEM40	transmembrane protein 40	0.0028766
22636	chr15	+	79606882	79606997	TMED3	transmembrane emp24 protein transport domain containing 3	0.00295435
12594	chr14	+	57088248	57088420	TMEM260	transmembrane protein 260	0.00303236
22385	chr1	-	224495692	224495965	NVL	nuclear VCP-like	0.0030737
24417	chr5	+	54456821	54457083	GPX8	glutathione peroxidase 8 (putative)	0.00326978
5563	chr5	-	171341346	171341409	FBXW11	F-box and WD repeat domain containing 11	0.00344045
20710	chr14	-	93170984	93171052	LGMN	legumain	0.00344645
11240	chr10	+	70482211	70482334	CCAR1	cell division cycle and apoptosis regulator 1	0.00346407
7679	chr3	-	123674689	123674812	CCDC14	coiled-coil domain containing 14	0.00350855
29449	chr5	-	139680000	139680167	PFDN1	prefoldin subunit 1	0.0037335
19424	chr1	-	115292441	115292828	CSDE1	cold shock domain containing E1, RNA-binding	0.00375033
642	chr11	-	118899444	118899544	SLC37A4	solute carrier family 37 (glucose-6-phosphate transporter), member 4	0.00383487
672	chr11	+	75274771	75274815	SERPINH1	serpin peptidase inhibitor, clade H (heat shock protein 47), member 1, (collagen binding protein 1)	0.00389664
6474	chr20	-	24945010	24945034	APMAP	adipocyte plasma membrane associated protein	0.0041272
32510	chr16	+	29466864	29467206	SLX1B	SLX1 structure-specific endonuclease subunit homolog B (S. cerevisiae)	0.0041293
1509	chr17	+	57814813	57814904	VMP1	vacuole membrane protein 1	0.00414526
31918	chr5	+	75973042	75973175	IQGAP2	IQ motif containing GTPase activating protein 2	0.004289
13954	chr7	-	130039879	130040095	CEP41	centrosomal protein 41kDa	0.00432446
32113	chr1	-	200952183	200952222	KIF21B	kinesin family member 21B	0.00434707
6444	chr8	-	11718914	11718988	CTSB	cathepsin B	0.00436158
22286	chr11	+	3844842	3844970	PGAP2	post-GPI attachment to proteins 2	0.00445174
28242	chr8	-	130891634	130891717	FAM49B	family with sequence similarity 49, member B	0.00456549
23621	chr2	+	74056531	74056637	STAMBP	STAM binding protein	0.00462317
11197	chr7	-	108161919	108161965	PNPLA8	patatin-like phospholipase domain containing 8	0.0047074
6954	chr8	+	38940486	38940592	ADAM9	ADAM metallopeptidase domain 9	0.00478195
1822	chr5	-	93386435	93386536	FAM172A	family with sequence similarity 172, member A	0.00500519
25399	chr3	-	136237089	136237257	STAG1	stromal antigen 1	0.00502914
8799	chr4	-	15643146	15643250	FBXL5	F-box and leucine-rich repeat protein 5	0.00511618
11918	chr1	+	213246211	213246328	RPS6KC1	ribosomal protein S6 kinase, 52kDa, polypeptide 1	0.00512532
10559	chr13	+	98018712	98018807	MBNL2	muscleblind-like splicing regulator 2	0.00514062
25055	chr4	-	76416792	76416847	RCHY1	ring finger and CHY zinc finger domain containing 1, E3 ubiquitin protein ligase	0.00518527
12759	chr5	-	31531556	31531632	DROSHA	drosha, ribonuclease type III	0.0052544
33309	chr1	-	170024445	170024577	KIFAP3	kinesin-associated protein 3	0.00528091
29991	chr15	+	42698123	42698141	CAPN3	calpain 3, (p94)	0.00533429
5288	chr9	-	127920519	127920661	PPP6C	protein phosphatase 6, catalytic subunit	0.00536862
24428	chr3	+	47857452	47857618	DHX30	DEAH (Asp-Glu-Ala-His) box polypeptide 30	0.0054061
27722	chr2	+	160621136	160621185	March7	membrane-associated ring finger (C3HC4) 7, E3 ubiquitin protein ligase	0.00554811
18528	chr9	-	128432096	128432186	MAPKAP1	mitogen-activated protein kinase associated protein 1	0.00558793
33412	chr1	+	155686796	155686919	DAP3	death associated protein 3	0.00563037
16384	chr17	+	29314961	29315124	RNF135	ring finger protein 135	0.00578739
9958	chr4	+	52729835	52729875	DCUN1D4	DCN1, defective in cullin neddylation 1, domain containing 4 (S. cerevisiae)	0.00585167
7421	chr11	+	68350510	68350597	PPP6R3	protein phosphatase 6, regulatory subunit 3	0.00589012
28493	chr4	+	57856913	57857064	POLR2B	polymerase (RNA) II (DNA directed) polypeptide B, 140kDa	0.00590575
9642	chr9	-	119903604	119903757	ASTN2	astrotactin 2	0.00591642
8068	chr11	-	82996169	82996254	CCDC90B	coiled-coil domain containing 90B	0.00592449
1258	chr6	-	131197813	131197915	EPB41L2	erythrocyte membrane protein band 4.1-like 2	0.00596043
17613	chr13	+	114285937	114286059	TFDP1	transcription factor Dp-1	0.00597166
31186	chr19	+	14507888	14508035	CD97	CD97 molecule	0.00604313
30569	chr14	+	66083807	66083909	FUT8	fucosyltransferase 8 (alpha (1,6) fucosyltransferase)	0.00605161
29841	chr7	-	36554077	36554196	AOAH	acyloxyacyl hydrolase (neutrophil)	0.00606243
8007	chr10	+	101510125	101510153	CUTC	cutC copper transporter homolog (E. coli)	0.00606764
21140	chr16	-	3841981	3842095	CREBBP	CREB binding protein	0.00609105
31267	chr4	-	87024338	87024397	MAPK10	mitogen-activated protein kinase 10	0.00611859
17066	chr12	-	112487286	112487415	NAA25	N(alpha)-acetyltransferase 25, NatB auxiliary subunit	0.00625088
31561	chr22	-	50181224	50181535	BRD1	bromodomain containing 1	0.00640001
13028	chr10	+	24831621	24831699	KIAA1217	KIAA1217	0.006477
10817	chr2	+	11315093	11315135	PQLC3	PQ loop repeat containing 3	0.00659657
423	chr10	-	34625126	34625171	PARD3	par-3 partitioning defective 3 homolog (C. elegans)	0.00665191
22842	chr19	+	54608903	54609010	NDUFA3	NADH dehydrogenase (ubiquinone) 1 alpha subcomplex, 3, 9kDa	0.00669838
21116	chrX	+	155125285	155125343	VAMP7	vesicle-associated membrane protein 7	0.00675482
17736	chr11	+	63673559	63673586	MARK2	MAP/microtubule affinity-regulating kinase 2	0.00678803
27355	chr19	+	45801400	45801480	MARK4	MAP/microtubule affinity-regulating kinase 4	0.00697951
21570	chr3	+	97484834	97484933	ARL6	ADP-ribosylation factor-like 6	0.00702846
4162	chr18	-	33706181	33706979	SLC39A6	solute carrier family 39 (zinc transporter), member 6	0.00706937
18975	chr1	-	1323871	1323890	CCNL2	cyclin L2	0.00710643
10328	chr12	-	6761436	6761584	ING4	inhibitor of growth family, member 4	0.00712786
21941	chr18	-	32847439	32847643	ZSCAN30	zinc finger and SCAN domain containing 30	0.00722669
12758	chr5	-	31521229	31521322	DROSHA	drosha, ribonuclease type III	0.00722818
25054	chr4	-	76416820	76416847	RCHY1	ring finger and CHY zinc finger domain containing 1, E3 ubiquitin protein ligase	0.00727724
18799	chr22	+	18178906	18178976	BCL2L13	BCL2-like 13 (apoptosis facilitator)	0.00728726
22285	chr11	+	3844842	3844970	PGAP2	post-GPI attachment to proteins 2	0.00729737
10039	chr17	-	1418720	1418879	INPP5K	inositol polyphosphate-5-phosphatase K	0.00743016
23941	chr1	+	47840580	47840657	CMPK1	cytidine monophosphate (UMP-CMP) kinase 1, cytosolic	0.00746506
10331	chr12	-	6761436	6761475	ING4	inhibitor of growth family, member 4	0.00747034
1124	chr2	+	231115695	231115776	SP140	SP140 nuclear body protein	0.00764314
9995	chr16	+	3071215	3071320	TNFRSF12A	tumor necrosis factor receptor superfamily, member 12A	0.00777474
12462	chr21	-	44520562	44520629	U2AF1	U2 small nuclear RNA auxiliary factor 1	0.00783385
21694	chr5	+	139851823	139851880	ANKHD1	ankyrin repeat and KH domain containing 1	0.00785189
17611	chr13	+	114285937	114286220	TFDP1	transcription factor Dp-1	0.00790538
31752	chr8	-	21974387	21974552	HR	hair growth associated	0.00793199
8822	chr20	-	20377338	20377378	RALGAPA2	Ral GTPase activating protein, alpha subunit 2 (catalytic)	0.00798948
12482	chr8	-	93966633	93966792	TRIQK	triple QxxK/R motif containing	0.00805107
17554	chr22	+	24199607	24199718	SLC2A11	solute carrier family 2 (facilitated glucose transporter), member 11	0.00805749
4713	chr12	-	56872835	56872965	GLS2	glutaminase 2 (liver, mitochondrial)	0.00824249
7726	chr1	-	16273429	16273618	ZBTB17	zinc finger and BTB domain containing 17	0.00827003
27467	chr1	+	151214598	151214745	PIP5K1A	phosphatidylinositol-4-phosphate 5-kinase, type I, alpha	0.00831884
8465	chr3	+	157920860	157921034	RSRC1	arginine/serine-rich coiled-coil 1	0.00835995
28658	chr19	+	55853582	55853748	SUV420H2	suppressor of variegation 4-20 homolog 2 (Drosophila)	0.00840296
10558	chr13	+	98017389	98017425	MBNL2	muscleblind-like splicing regulator 2	0.00845405
32539	chr1	+	202986883	202987047	TMEM183A	transmembrane protein 183A	0.00846288
13705	chr3	+	9731647	9731827	MTMR14	myotubularin related protein 14	0.0085161
4296	chr8	-	82629483	82629523	ZFAND1	zinc finger, AN1-type domain 1	0.00851965
17354	chr2	+	172314480	172314585	DCAF17	DDB1 and CUL4 associated factor 17	0.00859013
2600	chr4	+	20714410	20714545	PACRGL	PARK2 co-regulated-like	0.0085969
29718	chr1	-	33497144	33497262	AK2	adenylate kinase 2	0.00880757
28321	chrX	+	67731690	67731819	YIPF6	Yip1 domain family, member 6	0.00884922
32688	chr8	+	11679258	11679387	FDFT1	farnesyl-diphosphate farnesyltransferase 1	0.008856
11230	chr9	-	130660234	130660289	ST6GALNAC6	ST6 (alpha-N-acetyl-neuraminyl-2,3-beta-galactosyl-1,3)-N-acetylgalactosaminide alpha-2,6-sialyltransferase 6	0.00898234
30685	chr1	+	76194085	76194173	ACADM	acyl-CoA dehydrogenase, C-4 to C-12 straight chain	0.00906912
248	chr8	-	54723723	54723777	ATP6V1H	ATPase, H+ transporting, lysosomal 50/57kDa, V1 subunit H	0.00908738
31716	chr14	+	74345798	74346008	JD158229	Sequence 139253 from Patent EP1572962	0.00910668
28632	chr2	+	198388347	198388410	MOB4	MOB family member 4, phocein	0.00911119
11641	chr13	-	49975268	49975406	CAB39L	calcium binding protein 39-like	0.00914766
11476	chr10	+	115986830	115987058	TDRD1	tudor domain containing 1	0.00925676
17661	chr11	-	9055172	9055343	SCUBE2	signal peptide, CUB domain, EGF-like 2	0.00928436
31573	chr14	+	105962216	105962423	C14orf80	chromosome 14 open reading frame 80	0.00932154
14876	chr12	-	46633461	46633676	SLC38A1	solute carrier family 38, member 1	0.00933284
7801	chr6	-	41884522	41884677	MED20	mediator complex subunit 20	0.00935298
31972	chr10	-	95431798	95431846	FRA10AC1	fragile site, folic acid type, rare, fra(10)(q23.3) or fra(10)(q24.2) candidate 1	0.00940634
30762	chr4	-	106377404	106377448	PPA2	pyrophosphatase (inorganic) 2	0.00941202
29665	chr7	+	44838346	44838503	PPIA	peptidylprolyl isomerase A (cyclophilin A)	0.00942972
16906	chr9	+	131222828	131222945	ODF2	outer dense fiber of sperm tails 2	0.00950618
33680	chr10	-	27047990	27048167	ABI1	abl-interactor 1	0.00958927
25829	chr7	+	99159510	99159596	ZNF655	zinc finger protein 655	0.00969763
4408	chr11	+	93435941	93436085	KIAA1731	KIAA1731	0.00970032
253	chr3	+	87289848	87289940	CHMP2B	charged multivesicular body protein 2B	0.00978826
23652	chr21	+	38466304	38466390	TTC3	tetratricopeptide repeat domain 3	0.00982481
23308	chr2	+	74129486	74129615	ACTG2	actin, gamma 2, smooth muscle, enteric	0.0098296
18222	chr21	-	27372329	27372497	APP	amyloid beta (A4) precursor protein	0.00984706
13319	chr16	+	22462940	22462979	SMG1P1	smg-1 homolog, phosphatidylinositol 3-kinase-related kinase pseudogene 1	0.00993612
24460	chr6	+	30853401	30853457	DDR1	discoidin domain receptor tyrosine kinase 1	0.00996987
18540	chr1	+	181021370	181021646	MR1	major histocompatibility complex, class I-related	0.00997986

## Sheet: KIRC
Supplementary Table 4. Full lists of survival associated alternative splicing events at nominal P-value cutoff of 0.01 for six cancer types.
Exon ID	Chromosome	Strand	Exon Start	Exon End	Gene Name	Gene Description	SURVIV P
6011	chr16	-	685611	685774	C16orf13	chromosome 16 open reading frame 13	2.88478e-11
26443	chr4	-	83752089	83752128	SEC31A	SEC31 homolog A (S. cerevisiae)	3.06948e-10
18164	chr3	-	107769424	107769449	CD47	CD47 molecule	4.61464e-10
22891	chr10	+	105770573	105770666	SLK	STE20-like kinase	6.01374e-10
21953	chr12	-	10862506	10862713	YBX3	Y box binding protein 3	6.57281e-10
15112	chr5	+	135383941	135384038	TGFBI	transforming growth factor, beta-induced, 68kDa	2.0776e-09
11615	chr14	+	39790131	39790260	CTAGE5	CTAGE family, member 5	1.26616e-08
22080	chr3	+	9985585	9985779	CRELD1	cysteine-rich with EGF-like domains 1	1.5053e-08
19386	chr9	+	2651414	2651498	VLDLR	very low density lipoprotein receptor	3.10714e-08
12478	chr4	+	56755053	56755098	EXOC1	exocyst complex component 1	8.55939e-08
28396	chrX	+	48434202	48434471	RBM3	RNA binding motif (RNP1, RRM) protein 3	1.13148e-07
26198	chr1	-	2124283	2124414	C1orf86	chromosome 1 open reading frame 86	1.29832e-07
28394	chrX	+	48434309	48434471	RBM3	RNA binding motif (RNP1, RRM) protein 3	1.30308e-07
22549	chr19	-	48735709	48736046	CARD8	caspase recruitment domain family, member 8	1.88882e-07
21766	chr19	-	50165204	50165585	IRF3	interferon regulatory factor 3	1.97266e-07
16461	chr16	+	31198122	31198157	FUS	fused in sarcoma	2.25502e-07
7857	chr5	-	42810792	42810880	SEPP1	selenoprotein P, plasma, 1	2.30937e-07
10875	chr3	+	180693100	180693192	FXR1	fragile X mental retardation, autosomal homolog 1	3.0956e-07
7861	chr5	-	42809861	42809890	SEPP1	selenoprotein P, plasma, 1	3.3894e-07
6940	chr16	-	31104632	31104742	VKORC1	vitamin K epoxide reductase complex, subunit 1	3.61357e-07
3475	chr2	+	37469777	37469836	NDUFAF7	NADH dehydrogenase (ubiquinone) complex I, assembly factor 7	4.54297e-07
31417	chr4	-	101368689	101368728	EMCN	endomucin	5.53551e-07
3864	chr7	-	158545471	158545534	ESYT2	extended synaptotagmin-like protein 2	6.03087e-07
17899	chrX	-	64744443	64744494	LAS1L	LAS1-like (S. cerevisiae)	6.82501e-07
27661	chr10	-	103347002	103347163	POLL	polymerase (DNA directed), lambda	6.83036e-07
27664	chr10	-	103347002	103347139	POLL	polymerase (DNA directed), lambda	6.90833e-07
14695	chr3	-	49139052	49139138	QARS	glutaminyl-tRNA synthetase	8.92544e-07
25146	chr10	-	97194378	97194474	SORBS1	sorbin and SH3 domain containing 1	9.41867e-07
20535	chr7	-	23570799	23570889	TRA2A	transformer 2 alpha homolog (Drosophila)	1.10773e-06
5918	chr16	-	1869115	1869224	HAGH	hydroxyacylglutathione hydrolase	1.20543e-06
19969	chr12	-	121769149	121769231	ANAPC5	anaphase promoting complex subunit 5	1.22388e-06
6939	chr16	-	31104632	31104803	VKORC1	vitamin K epoxide reductase complex, subunit 1	1.24338e-06
19973	chr12	-	121769029	121769231	ANAPC5	anaphase promoting complex subunit 5	1.31171e-06
11515	chr2	+	172569276	172569336	DYNC1I2	dynein, cytoplasmic 1, intermediate chain 2	1.58572e-06
7092	chr6	-	136704808	136704919	MAP7	microtubule-associated protein 7	1.60943e-06
29674	chr1	+	46072992	46074009	NASP	nuclear autoantigenic sperm protein (histone-binding)	1.61409e-06
2505	chr2	-	127825738	127825831	BIN1	bridging integrator 1	1.61966e-06
7888	chr3	+	37402733	37402796	GOLGA4	golgin A4	1.70998e-06
19093	chr16	+	56969315	56969387	HERPUD1	homocysteine-inducible, endoplasmic reticulum stress-inducible, ubiquitin-like domain member 1	1.75124e-06
30638	chr20	+	42193681	42193926	SGK2	serum/glucocorticoid regulated kinase 2	1.78969e-06
22664	chr13	+	21163949	21164006	IFT88	intraflagellar transport 88 homolog (Chlamydomonas)	1.94129e-06
6128	chr10	+	89481512	89481527	PAPSS2	3'-phosphoadenosine 5'-phosphosulfate synthase 2	2.02057e-06
3788	chr15	-	63620296	63620329	CA12	carbonic anhydrase XII	2.09934e-06
18263	chr10	+	111892062	111892158	ADD3	adducin 3 (gamma)	2.13155e-06
27315	chr3	-	145795648	145795711	PLOD2	procollagen-lysine, 2-oxoglutarate 5-dioxygenase 2	2.27561e-06
19092	chr16	+	56969312	56969387	HERPUD1	homocysteine-inducible, endoplasmic reticulum stress-inducible, ubiquitin-like domain member 1	2.29236e-06
22636	chr15	+	79606882	79606997	TMED3	transmembrane emp24 protein transport domain containing 3	2.50899e-06
20189	chr12	-	124811954	124812179	NCOR2	nuclear receptor corepressor 2	2.83074e-06
22148	chr19	+	577773	578121	BSG	basigin (Ok blood group)	2.8606e-06
30214	chr11	+	57583386	57583473	CTNND1	catenin (cadherin-associated protein), delta 1	3.14086e-06
11835	chr7	+	65551730	65551808	ASL	argininosuccinate lyase	3.19978e-06
14322	chr2	-	75753237	75753325	EVA1A	eva-1 homolog A (C. elegans)	3.49836e-06
1801	chr5	+	65364704	65364848	ERBB2IP	erbb2 interacting protein	3.91023e-06
24767	chrX	-	148583604	148583707	IDS	iduronate 2-sulfatase	4.43294e-06
17439	chr20	-	34328446	34328519	RBM39	RNA binding motif protein 39	4.57697e-06
6012	chr16	-	685611	685774	C16orf13	chromosome 16 open reading frame 13	5.61316e-06
9354	chr5	-	173036240	173036437	BOD1	biorientation of chromosomes in cell division 1	5.97711e-06
29648	chr1	+	228328824	228329208	GUK1	guanylate kinase 1	6.90494e-06
19622	chr9	+	131371929	131371944	SPTAN1	spectrin, alpha, non-erythrocytic 1	7.31351e-06
17056	chr10	-	121339982	121340358	TIAL1	TIA1 cytotoxic granule-associated RNA binding protein-like 1	8.29307e-06
13025	chr10	+	24783428	24783533	KIAA1217	KIAA1217	8.63872e-06
14541	chr14	-	73924335	73924440	NUMB	numb homolog (Drosophila)	9.25801e-06
12005	chr11	-	119181058	119181176	MCAM	melanoma cell adhesion molecule	1.01409e-05
12813	chr2	+	27317667	27317802	KHK	ketohexokinase (fructokinase)	1.0522e-05
29651	chr1	+	228328824	228328989	GUK1	guanylate kinase 1	1.10418e-05
6026	chr19	+	50985117	50985204	EMC10	ER membrane protein complex subunit 10	1.12505e-05
30215	chr11	+	57561481	57561553	CTNND1	catenin (cadherin-associated protein), delta 1	1.15672e-05
15369	chr2	-	188252055	188252220	CALCRL	calcitonin receptor-like	1.18263e-05
14539	chr14	-	73750788	73751082	NUMB	numb homolog (Drosophila)	1.32214e-05
4062	chr12	-	117604702	117604882	FBXO21	F-box protein 21	1.34699e-05
15324	chr6	+	76621388	76621415	MYO6	myosin VI	1.37194e-05
16643	chr10	-	100190887	100191048	HPS1	Hermansky-Pudlak syndrome 1	1.37365e-05
20190	chr12	-	124812092	124812179	NCOR2	nuclear receptor corepressor 2	1.40749e-05
15267	chr16	-	30128474	30128606	MAPK3	mitogen-activated protein kinase 3	1.47436e-05
14651	chr8	-	71056876	71057083	NCOA2	nuclear receptor coactivator 2	1.54042e-05
10312	chr19	-	55967002	55967212	ISOC2	isochorismatase domain containing 2	1.59675e-05
22543	chr19	-	48735709	48735750	CARD8	caspase recruitment domain family, member 8	1.62867e-05
15263	chr16	-	30128457	30128606	MAPK3	mitogen-activated protein kinase 3	1.71132e-05
14009	chr4	-	52899596	52899806	SGCB	sarcoglycan, beta (43kDa dystrophin-associated glycoprotein)	1.73514e-05
9579	chr3	+	129185732	129185909	IFT122	intraflagellar transport 122 homolog (Chlamydomonas)	1.8672e-05
30049	chr14	-	20786414	20786629	CCNB1IP1	cyclin B1 interacting protein 1, E3 ubiquitin protein ligase	1.95657e-05
20092	chr10	+	73048714	73048747	UNC5B	unc-5 homolog B (C. elegans)	2.06194e-05
15074	chr10	-	116213137	116213242	ABLIM1	actin binding LIM protein 1	2.14365e-05
28341	chr20	+	57280553	57280625	NPEPL1	aminopeptidase-like 1	2.14557e-05
10000	chr10	-	74803644	74803715	P4HA1	prolyl 4-hydroxylase, alpha polypeptide I	2.17779e-05
25925	chr11	-	893426	893519	CHID1	chitinase domain containing 1	2.30591e-05
15763	chr16	+	4727463	4727573	MGRN1	mahogunin ring finger 1, E3 ubiquitin protein ligase	2.3627e-05
21730	chr1	+	70697541	70697658	SRSF11	serine/arginine-rich splicing factor 11	2.38882e-05
18562	chr5	+	38445780	38445804	EGFLAM	EGF-like, fibronectin type III and laminin G domains	2.39972e-05
22087	chr17	-	80352206	80352419	OGFOD3	2-oxoglutarate and iron-dependent oxygenase domain containing 3	2.45962e-05
30884	chr6	+	21108631	21108694	CDKAL1	CDK5 regulatory subunit associated protein 1-like 1	2.61695e-05
5730	chr8	-	145153983	145154108	SHARPIN	SHANK-associated RH domain interactor	2.64297e-05
32653	chr8	-	125592791	125592803	MTSS1	metastasis suppressor 1	2.64757e-05
10463	chr1	-	67293494	67293593	WDR78	WD repeat domain 78	2.70375e-05
19812	chr6	-	17771344	17771449	KIF13A	kinesin family member 13A	2.76315e-05
13974	chr20	+	11899733	11899824	BTBD3	BTB (POZ) domain containing 3	2.93401e-05
21288	chr14	-	21492188	21492298	NDRG2	NDRG family member 2	2.95694e-05
21282	chr14	-	21492188	21492255	NDRG2	NDRG family member 2	2.98085e-05
10890	chr10	-	74267912	74268027	MICU1	mitochondrial calcium uptake 1	3.00201e-05
17168	chr6	+	25773740	25773902	SLC17A4	solute carrier family 17 (sodium phosphate), member 4	3.04492e-05
28493	chr4	+	57856913	57857064	POLR2B	polymerase (RNA) II (DNA directed) polypeptide B, 140kDa	3.124e-05
25055	chr4	-	76416792	76416847	RCHY1	ring finger and CHY zinc finger domain containing 1, E3 ubiquitin protein ligase	3.16448e-05
12645	chr11	+	47283097	47283277	NR1H3	nuclear receptor subfamily 1, group H, member 3	3.49504e-05
11356	chr4	+	41672734	41672809	LIMCH1	LIM and calponin homology domains 1	3.82028e-05
10505	chr7	-	540067	540136	PDGFA	platelet-derived growth factor alpha polypeptide	3.85553e-05
9405	chr1	-	161100604	161100633	DEDD	death effector domain containing	3.86353e-05
31183	chr2	-	219516423	219516545	ZNF142	zinc finger protein 142	3.9438e-05
6158	chr11	-	3382972	3383119	ZNF195	zinc finger protein 195	3.95963e-05
4980	chr13	-	111552876	111553008	ANKRD10	ankyrin repeat domain 10	4.03146e-05
4981	chr13	-	111552876	111553041	ANKRD10	ankyrin repeat domain 10	4.03146e-05
3556	chr3	+	10320347	10320444	TATDN2	TatD DNase domain containing 2	4.08442e-05
27645	chr15	-	38786582	38786968	RASGRP1	RAS guanyl releasing protein 1 (calcium and DAG-regulated)	4.1715e-05
31182	chr2	-	219516423	219517023	ZNF142	zinc finger protein 142	4.27704e-05
19518	chr6	-	8027439	8027632	BLOC1S5	biogenesis of lysosomal organelles complex-1, subunit 5, muted	4.32441e-05
952	chr2	+	231372707	231372746	SP100	SP100 nuclear antigen	4.33461e-05
31371	chr4	+	88901197	88901278	SPP1	secreted phosphoprotein 1	4.41141e-05
17057	chr10	-	121339982	121340050	TIAL1	TIA1 cytotoxic granule-associated RNA binding protein-like 1	5.00817e-05
11290	chr4	-	88425973	88426075	SPARCL1	SPARC-like 1 (hevin)	5.01811e-05
27491	chr12	+	27808075	27808168	PPFIBP1	PTPRF interacting protein, binding protein 1 (liprin beta 1)	5.10118e-05
14824	chrX	-	102933426	102933577	MORF4L2	mortality factor 4 like 2	5.13176e-05
4991	chr15	+	50494683	50494842	SLC27A2	solute carrier family 27 (fatty acid transporter), member 2	5.47905e-05
27931	chr12	+	53861588	53861627	PCBP2	poly(rC) binding protein 2	5.6023e-05
2935	chr16	-	88783944	88784023	PIEZO1	piezo-type mechanosensitive ion channel component 1	6.04311e-05
83	chr1	+	95286504	95286612	SLC44A3	solute carrier family 44, member 3	6.07822e-05
9406	chr1	-	161100604	161100637	DEDD	death effector domain containing	6.0933e-05
28701	chr1	-	149907476	149907513	MTMR11	myotubularin related protein 11	6.13704e-05
4035	chr1	-	154192311	154192413	C1orf43	chromosome 1 open reading frame 43	6.21302e-05
32615	chr1	+	12004578	12004719	PLOD1	procollagen-lysine, 2-oxoglutarate 5-dioxygenase 1	6.32265e-05
28698	chr1	-	149907476	149907598	MTMR11	myotubularin related protein 11	6.3641e-05
31267	chr4	-	87024338	87024397	MAPK10	mitogen-activated protein kinase 10	6.4393e-05
24867	chr3	+	58296035	58296133	RPP14	ribonuclease P/MRP 14kDa subunit	6.50177e-05
3878	chr3	-	52852067	52852184	ITIH4	inter-alpha-trypsin inhibitor heavy chain family, member 4	6.5717e-05
17609	chr19	+	13198802	13198950	NFIX	nuclear factor I/X (CCAAT-binding transcription factor)	6.65892e-05
5588	chr4	+	5141923	5142033	STK32B	serine/threonine kinase 32B	6.7185e-05
23427	chr12	-	1035961	1036112	RAD52	RAD52 homolog (S. cerevisiae)	6.74944e-05
18763	chr21	-	40717755	40717884	HMGN1	high mobility group nucleosome binding domain 1	6.82901e-05
22532	chr17	-	44116392	44116581	KANSL1	KAT8 regulatory NSL complex subunit 1	6.83712e-05
27246	chr5	+	118542528	118542591	DMXL1	Dmx-like 1	7.27164e-05
4651	chr3	-	31871531	31871723	OSBPL10	oxysterol binding protein-like 10	7.43921e-05
3674	chr5	-	141699308	141699359	SPRY4	sprouty homolog 4 (Drosophila)	7.4537e-05
11751	chr1	+	207963597	207963690	CD46	CD46 molecule, complement regulatory protein	7.64612e-05
25711	chr1	+	224558984	224559125	CNIH4	cornichon homolog 4 (Drosophila)	7.87312e-05
1436	chr3	-	133673809	133674037	SLCO2A1	solute carrier organic anion transporter family, member 2A1	8.00029e-05
27536	chr11	+	129993506	129993674	APLP2	amyloid beta (A4) precursor-like protein 2	8.28072e-05
12602	chr22	-	18367040	18367124	MICAL3	microtubule associated monooxygenase, calponin and LIM domain containing 3	8.36969e-05
25908	chr3	+	172536337	172536604	ECT2	epithelial cell transforming sequence 2 oncogene	8.59394e-05
25054	chr4	-	76416820	76416847	RCHY1	ring finger and CHY zinc finger domain containing 1, E3 ubiquitin protein ligase	8.63112e-05
2550	chr1	-	110925455	110925588	SLC16A4	solute carrier family 16, member 4 (monocarboxylic acid transporter 5)	8.65832e-05
30788	chr4	+	15474845	15474879	CC2D2A	coiled-coil and C2 domain containing 2A	8.84047e-05
4817	chr11	+	86056135	86056240	C11orf73	chromosome 11 open reading frame 73	9.11298e-05
5177	chr2	+	204240779	204240855	ABI2	abl-interactor 2	9.17369e-05
31624	chr9	-	115038123	115038293	PTBP3	polypyrimidine tract binding protein 3	9.25376e-05
33465	chr10	+	35426709	35426807	CREM	cAMP responsive element modulator	9.38736e-05
12858	chr4	-	186572937	186572982	SORBS2	sorbin and SH3 domain containing 2	9.47413e-05
26490	chr13	-	52532446	52532680	ATP7B	ATPase, Cu++ transporting, beta polypeptide	9.62751e-05
26559	chr6	+	27222471	27222651	PRSS16	protease, serine, 16 (thymus)	9.68212e-05
16943	chr10	-	91353569	91353746	PANK1	pantothenate kinase 1	9.70098e-05
2552	chr1	-	110924273	110924417	SLC16A4	solute carrier family 16, member 4 (monocarboxylic acid transporter 5)	9.73555e-05
34037	chr8	+	22064366	22064494	BMP1	bone morphogenetic protein 1	9.80236e-05
5146	chr11	+	19164524	19164670	ZDHHC13	zinc finger, DHHC-type containing 13	9.82244e-05
18943	chr10	-	99379343	99379440	MORN4	MORN repeat containing 4	0.000100448
8867	chr9	+	125048317	125048445	MRRF	mitochondrial ribosome recycling factor	0.000102141
1892	chr12	+	27950179	27950282	KLHL42	kelch-like family member 42	0.000103618
23676	chr3	+	184033276	184033333	EIF4G1	eukaryotic translation initiation factor 4 gamma, 1	0.000104899
34225	chr19	+	1371232	1371389	MUM1	melanoma associated antigen (mutated) 1	0.000105713
26074	chr11	-	86168407	86168801	ME3	malic enzyme 3, NADP(+)-dependent, mitochondrial	0.000106465
4905	chr9	+	1055721	1055799	DMRT2	doublesex and mab-3 related transcription factor 2	0.000107211
11072	chr20	-	34246851	34246904	CPNE1	copine I	0.000108036
13611	chr11	-	36302261	36302387	COMMD9	COMM domain containing 9	0.000110665
24218	chrX	-	118974556	118974647	UPF3B	UPF3 regulator of nonsense transcripts homolog B (yeast)	0.000112656
24311	chr1	-	150636107	150636239	GOLPH3L	golgi phosphoprotein 3-like	0.000112793
25135	chr1	+	161130155	161130296	USP21	ubiquitin specific peptidase 21	0.000114517
2509	chr2	-	127809830	127809938	BIN1	bridging integrator 1	0.000115171
16467	chr11	-	82595864	82595927	PRCP	prolylcarboxypeptidase (angiotensinase C)	0.000115178
3189	chr8	+	38646221	38646337	TACC1	transforming, acidic coiled-coil containing protein 1	0.000115512
18901	chr12	-	56692392	56692475	CS	citrate synthase	0.000116291
1521	chr1	-	6294464	6294571	ICMT	isoprenylcysteine carboxyl methyltransferase	0.000117848
5559	chr5	-	171384600	171384702	FBXW11	F-box and WD repeat domain containing 11	0.000117956
25500	chr16	+	48290520	48290652	LONP2	lon peptidase 2, peroxisomal	0.000119736
23388	chr5	-	148897356	148897440	CSNK1A1	casein kinase 1, alpha 1	0.000121728
3761	chr7	+	134343099	134343420	BPGM	2,3-bisphosphoglycerate mutase	0.000123414
14826	chrX	-	102933426	102933579	MORF4L2	mortality factor 4 like 2	0.000125859
30114	chr11	-	10829823	10830055	EIF4G2	eukaryotic translation initiation factor 4 gamma, 2	0.000126452
24604	chr2	+	228211941	228212100	MFF	mitochondrial fission factor	0.000127244
16041	chrX	-	62944411	62944591	ARHGEF9	Cdc42 guanine nucleotide exchange factor (GEF) 9	0.000129114
17959	chr7	+	107542769	107542838	DLD	dihydrolipoamide dehydrogenase	0.000130677
2849	chr11	+	108005868	108005969	ACAT1	acetyl-CoA acetyltransferase 1	0.000133297
8415	chr6	+	64389900	64390062	PHF3	PHD finger protein 3	0.000134621
11365	chr1	-	9797555	9797612	CLSTN1	calsyntenin 1	0.000134665
10828	chrX	+	46330576	46330620	KRBOX4	KRAB box domain containing 4	0.00013556
14825	chrX	-	102933426	102933528	MORF4L2	mortality factor 4 like 2	0.000136329
27533	chr7	+	73111795	73111846	WBSCR22	Williams Beuren syndrome chromosome region 22	0.000138334
23674	chr3	+	184035108	184035285	EIF4G1	eukaryotic translation initiation factor 4 gamma, 1	0.000140119
2045	chr6	-	128812876	128812994	PTPRK	protein tyrosine phosphatase, receptor type, K	0.000140593
24605	chr2	+	228211941	228212100	MFF	mitochondrial fission factor	0.000141412
18252	chr18	-	5394675	5394792	EPB41L3	erythrocyte membrane protein band 4.1-like 3	0.00014442
11448	chr8	+	67999057	67999081	CSPP1	centrosome and spindle pole associated protein 1	0.000144493
1498	chr15	+	42850395	42850488	HAUS2	HAUS augmin-like complex, subunit 2	0.000149052
17342	chr20	+	2638018	2638134	NOP56	NOP56 ribonucleoprotein	0.000156891
14281	chr12	+	16507164	16507204	MGST1	microsomal glutathione S-transferase 1	0.000158087
1481	chr16	-	11944135	11944275	RSL1D1	ribosomal L1 domain containing 1	0.000162555
3159	chr17	+	19459108	19459222	SLC47A1	solute carrier family 47, member 1	0.000162707
2395	chr2	+	237995374	237995439	COPS8	COP9 signalosome subunit 8	0.00016489
21962	chr2	+	155566114	155566331	KCNJ3	potassium inwardly-rectifying channel, subfamily J, member 3	0.000168371
33089	chr20	+	34761685	34761876	EPB41L1	erythrocyte membrane protein band 4.1-like 1	0.000168669
29413	chr12	+	7015008	7015118	LRRC23	leucine rich repeat containing 23	0.000169646
10692	chr3	+	58117653	58117746	FLNB	filamin B, beta	0.00017052
1486	chr17	+	40714373	40714505	COASY	CoA synthase	0.000173395
15373	chr2	-	188252055	188252192	CALCRL	calcitonin receptor-like	0.000173546
13878	chr7	-	99056769	99056886	ATP5J2	ATP synthase, H+ transporting, mitochondrial Fo complex, subunit F2	0.000176058
31062	chr12	-	53565056	53565225	CSAD	cysteine sulfinic acid decarboxylase	0.000178661
6014	chr16	-	685280	685340	C16orf13	chromosome 16 open reading frame 13	0.000180004
24863	chr3	+	58296016	58296133	RPP14	ribonuclease P/MRP 14kDa subunit	0.000180497
10510	chr7	+	38256625	38256679	STARD3NL	STARD3 N-terminal like	0.000184654
1861	chr11	+	64087205	64087340	PRDX5	peroxiredoxin 5	0.000187604
18658	chr13	+	76383289	76383319	LMO7	LIM domain 7	0.000191791
9997	chr10	-	74804738	74804809	P4HA1	prolyl 4-hydroxylase, alpha polypeptide I	0.000192166
31784	chr2	+	153501947	153502041	FMNL2	formin-like 2	0.000192411
10749	chr4	-	69808999	69809096	UGT2A3	UDP glucuronosyltransferase 2 family, polypeptide A3	0.000192577
30539	chr19	-	52503598	52503631	ZNF615	zinc finger protein 615	0.000194409
31168	chr11	-	44960664	44960741	TP53I11	tumor protein p53 inducible protein 11	0.000195598
33551	chr14	+	35777199	35777294	PSMA6	proteasome (prosome, macropain) subunit, alpha type, 6	0.000197622
24517	chr11	+	71191264	71191320	NADSYN1	NAD synthetase 1	0.000201323
6092	chr17	+	19188932	19189103	EPN2	epsin 2	0.000201531
11806	chr3	+	37998601	37998634	CTDSPL	CTD (carboxy-terminal domain, RNA polymerase II, polypeptide A) small phosphatase-like	0.000203445
25153	chr10	-	97110965	97111133	SORBS1	sorbin and SH3 domain containing 1	0.000207082
18941	chr1	+	173684661	173684793	KLHL20	kelch-like family member 20	0.000207229
14741	chr2	-	198283619	198283675	SF3B1	splicing factor 3b, subunit 1, 155kDa	0.000207311
21807	chr18	-	34385336	34385465	TPGS2	tubulin polyglutamylase complex subunit 2	0.00020929
3544	chr17	+	29579955	29580018	NF1	neurofibromin 1	0.000211559
6254	chr11	-	18596893	18596959	UEVLD	UEV and lactate/malate dehyrogenase domains	0.000212211
30212	chr11	+	57558856	57559145	CTNND1	catenin (cadherin-associated protein), delta 1	0.000212344
32323	chr17	+	79857117	79857418	ANAPC11	anaphase promoting complex subunit 11	0.000213851
8199	chr17	+	47886480	47886570	KAT7	K(lysine) acetyltransferase 7	0.000214071
11162	chr1	+	153733495	153733585	INTS3	integrator complex subunit 3	0.000214302
22129	chr1	+	180805657	180805852	XPR1	xenotropic and polytropic retrovirus receptor 1	0.000216533
26197	chr1	-	2124085	2124414	C1orf86	chromosome 1 open reading frame 86	0.000222376
21937	chr5	-	153417852	153417994	FAM114A2	family with sequence similarity 114, member A2	0.000224098
455	chr10	+	102546699	102546768	PAX2	paired box 2	0.000235418
29848	chr11	+	71673197	71673335	RNF121	ring finger protein 121	0.000236606
31794	chr10	-	27512135	27512168	ACBD5	acyl-CoA binding domain containing 5	0.000236669
17557	chr22	+	24219907	24220056	SLC2A11	solute carrier family 2 (facilitated glucose transporter), member 11	0.000236789
32962	chr22	+	46572649	46572733	PPARA	peroxisome proliferator-activated receptor alpha	0.000237366
15640	chr7	-	156572348	156572426	LMBR1	limb region 1 homolog (mouse)	0.000243325
31065	chr12	-	53564960	53565225	CSAD	cysteine sulfinic acid decarboxylase	0.000243519
26158	chr6	+	44189322	44189422	SLC29A1	solute carrier family 29 (nucleoside transporters), member 1	0.00024444
29730	chr17	+	80557967	80558120	FOXK2	forkhead box K2	0.000247363
12547	chr17	+	48814647	48814840	LUC7L3	LUC7-like 3 (S. cerevisiae)	0.00025153
18201	chr12	-	89744364	89744802	DUSP6	dual specificity phosphatase 6	0.000252029
25458	chr12	-	70983743	70984013	PTPRB	protein tyrosine phosphatase, receptor type, B	0.000252094
7210	chr11	+	111752208	111752339	C11orf1	chromosome 11 open reading frame 1	0.000254768
10808	chr20	+	42087792	42088060	SRSF6	serine/arginine-rich splicing factor 6	0.000261419
26465	chr3	-	122679986	122680148	SEMA5B	sema domain, seven thrombospondin repeats (type 1 and type 1-like), transmembrane domain (TM) and short cytoplasmic domain, (semaphorin) 5B	0.000266982
4810	chr22	+	36655714	36655902	APOL1	apolipoprotein L, 1	0.000271785
26073	chr4	+	123247009	123247072	KIAA1109	KIAA1109	0.000275916
1684	chr16	+	27341386	27341519	IL4R	interleukin 4 receptor	0.000277257
5999	chr3	-	160807731	160807850	B3GALNT1	beta-1,3-N-acetylgalactosaminyltransferase 1 (globoside blood group)	0.000277991
6662	chr6	-	30172432	30172542	TRIM26	tripartite motif containing 26	0.000279198
26499	chr7	+	6617220	6617351	ZDHHC4	zinc finger, DHHC-type containing 4	0.00028486
2510	chr2	-	127809830	127809938	BIN1	bridging integrator 1	0.000285051
11538	chr11	+	86802403	86802437	TMEM135	transmembrane protein 135	0.00028989
14296	chr9	+	127055127	127055292	NEK6	NIMA-related kinase 6	0.000290364
25345	chr14	-	92560089	92560175	ATXN3	ataxin 3	0.000295778
10448	chr15	+	25219788	25220104	SNRPN	small nuclear ribonucleoprotein polypeptide N	0.000298414
13735	chr17	+	73751135	73751294	ITGB4	integrin, beta 4	0.000300534
29991	chr15	+	42698123	42698141	CAPN3	calpain 3, (p94)	0.000306351
17303	chr7	+	128394315	128394509	CALU	calumenin	0.000312011
1257	chr6	-	131191467	131191521	EPB41L2	erythrocyte membrane protein band 4.1-like 2	0.000314188
9560	chr9	+	131885330	131885417	PPP2R4	protein phosphatase 2A activator, regulatory subunit 4	0.000317956
8234	chr7	+	40314111	40314255	C7orf10	chromosome 7 open reading frame 10	0.000318325
4674	chr2	-	110310663	110310796	2016-09-11	septin 10	0.000321143
6284	chr3	-	37132957	37133029	LRRFIP2	leucine rich repeat (in FLII) interacting protein 2	0.000321668
5811	chr1	+	183775508	183775619	RGL1	ral guanine nucleotide dissociation stimulator-like 1	0.000321728
34004	chr1	-	117149113	117149173	IGSF3	immunoglobulin superfamily, member 3	0.000324502
30217	chr11	+	57558965	57559145	CTNND1	catenin (cadherin-associated protein), delta 1	0.000328179
29443	chr15	+	99816780	99816821	LRRC28	leucine rich repeat containing 28	0.000329817
11197	chr7	-	108161919	108161965	PNPLA8	patatin-like phospholipase domain containing 8	0.000345551
28488	chr12	-	56606779	56606922	RNF41	ring finger protein 41	0.000354305
4703	chr1	-	21324093	21324126	EIF4G3	eukaryotic translation initiation factor 4 gamma, 3	0.000362341
5901	chr1	+	111890295	111890394	PIFO	primary cilia formation	0.00036601
20278	chrX	-	153581921	153582095	FLNA	filamin A, alpha	0.000369491
8414	chr22	-	31724772	31724910	PATZ1	POZ (BTB) and AT hook containing zinc finger 1	0.000370547
4091	chr9	+	124044716	124044828	GSN	gelsolin	0.00037244
16312	chr11	+	93480462	93480614	C11orf54	chromosome 11 open reading frame 54	0.000373206
23078	chrX	-	154028019	154028168	MPP1	membrane protein, palmitoylated 1, 55kDa	0.000376979
25164	chr10	-	97174250	97174619	SORBS1	sorbin and SH3 domain containing 1	0.000382181
10413	chr1	-	48917223	48917272	SPATA6	spermatogenesis associated 6	0.000398348
31029	chr4	-	57211292	57211456	AASDH	aminoadipate-semialdehyde dehydrogenase	0.000405104
13089	chr7	+	116738666	116738869	ST7	suppression of tumorigenicity 7	0.000408221
24837	chr2	-	62115158	62115392	CCT4	chaperonin containing TCP1, subunit 4 (delta)	0.000408573
29254	chr10	+	133748397	133748510	PPP2R2D	protein phosphatase 2, regulatory subunit B, delta	0.000411322
1637	chr12	-	51502903	51503056	TFCP2	transcription factor CP2	0.000416614
33103	chr12	+	2757640	2757673	CACNA1C	calcium channel, voltage-dependent, L type, alpha 1C subunit	0.000418625
27683	chr7	+	107221203	107221309	BCAP29	B-cell receptor-associated protein 29	0.000419343
22487	chr2	-	27355097	27355271	PREB	prolactin regulatory element binding	0.000421473
18470	chr19	+	18453668	18453721	PGPEP1	pyroglutamyl-peptidase I	0.000422573
12313	chr20	-	33608992	33609159	TRPC4AP	transient receptor potential cation channel, subfamily C, member 4 associated protein	0.000423821
16307	chr11	+	93480467	93480614	C11orf54	chromosome 11 open reading frame 54	0.000424782
2315	chr2	-	218695089	218695113	TNS1	tensin 1	0.000425149
16573	chr5	-	115803278	115803443	SEMA6A	sema domain, transmembrane domain (TM), and cytoplasmic domain, (semaphorin) 6A	0.000426747
17840	chr20	+	44050022	44050223	PIGT	phosphatidylinositol glycan anchor biosynthesis, class T	0.000430061
20609	chr9	-	138754312	138754454	CAMSAP1	calmodulin regulated spectrin-associated protein 1	0.00043284
16199	chr1	-	41618270	41618413	SCMH1	sex comb on midleg homolog 1 (Drosophila)	0.000438494
14434	chr2	+	159533250	159533379	PKP4	plakophilin 4	0.000440163
30645	chr22	-	38524275	38524437	PLA2G6	phospholipase A2, group VI (cytosolic, calcium-independent)	0.000440857
25134	chr1	+	161130118	161130296	USP21	ubiquitin specific peptidase 21	0.000451081
81	chr1	+	95291388	95291498	SLC44A3	solute carrier family 44, member 3	0.000455905
26442	chr4	-	83763337	83763634	SEC31A	SEC31 homolog A (S. cerevisiae)	0.000467067
12904	chr1	-	23660010	23660124	HNRNPR	heterogeneous nuclear ribonucleoprotein R	0.000471674
15370	chr2	-	188296023	188296091	CALCRL	calcitonin receptor-like	0.000472798
27684	chr7	+	107221090	107221309	BCAP29	B-cell receptor-associated protein 29	0.00048293
24526	chr22	+	31578954	31579052	RNF185	ring finger protein 185	0.000488568
6933	chr6	+	116894020	116894148	RWDD1	RWD domain containing 1	0.000504581
13927	chr6	+	44103064	44103103	TMEM63B	transmembrane protein 63B	0.000507579
3877	chr3	-	52852067	52852226	ITIH4	inter-alpha-trypsin inhibitor heavy chain family, member 4	0.000511462
17817	chr1	+	155034379	155034593	ADAM15	ADAM metallopeptidase domain 15	0.000517057
14283	chr12	+	16507164	16507312	MGST1	microsomal glutathione S-transferase 1	0.000519245
17228	chr1	-	86821027	86821066	ODF2L	outer dense fiber of sperm tails 2-like	0.000519633
31883	chr4	+	95444874	95445026	PDLIM5	PDZ and LIM domain 5	0.000525778
21249	chr4	+	2911065	2911158	ADD1	adducin 1 (alpha)	0.000526185
16888	chr1	-	146639345	146639512	PRKAB2	protein kinase, AMP-activated, beta 2 non-catalytic subunit	0.00053407
27940	chr1	-	108226109	108226155	VAV3	vav 3 guanine nucleotide exchange factor	0.000536159
15535	chr2	+	47185633	47185691	TTC7A	tetratricopeptide repeat domain 7A	0.000538786
33729	chr15	+	75182867	75182995	MPI	mannose phosphate isomerase	0.000539719
31109	chr17	+	77075570	77075719	ENGASE	endo-beta-N-acetylglucosaminidase	0.000539811
24472	chr2	-	27325227	27325298	CGREF1	cell growth regulator with EF-hand domain 1	0.000541288
13515	chr12	-	133310581	133310657	ANKLE2	ankyrin repeat and LEM domain containing 2	0.000541819
8763	chr2	+	210569173	210569344	MAP2	microtubule-associated protein 2	0.000545867
20183	chr3	-	170824971	170824995	TNIK	TRAF2 and NCK interacting kinase	0.000547997
28937	chr8	-	144671160	144672262	EEF1D	eukaryotic translation elongation factor 1 delta (guanine nucleotide exchange protein)	0.000550169
17553	chr22	+	24219571	24220056	SLC2A11	solute carrier family 2 (facilitated glucose transporter), member 11	0.000553682
26897	chr21	-	34007170	34007194	SYNJ1	synaptojanin 1	0.000560061
28486	chr12	-	56606775	56606922	RNF41	ring finger protein 41	0.000561581
22327	chr3	+	105270987	105271026	ALCAM	activated leukocyte cell adhesion molecule	0.000572942
7965	chr5	-	137502206	137502299	BRD8	bromodomain containing 8	0.000575254
20212	chr1	+	160720093	160720213	SLAMF7	SLAM family member 7	0.000578929
20633	chr12	-	6660563	6660669	IFFO1	intermediate filament family orphan 1	0.000580947
12654	chr4	-	128863199	128863313	MFSD8	major facilitator superfamily domain containing 8	0.000581273
19281	chr12	+	109955721	109955818	UBE3B	ubiquitin protein ligase E3B	0.00058537
17794	chr19	-	53119970	53120068	ZNF83	zinc finger protein 83	0.000585975
27874	chr7	-	99674925	99675056	ZNF3	zinc finger protein 3	0.000586087
33730	chr15	+	75182866	75182995	MPI	mannose phosphate isomerase	0.000591406
26209	chr12	+	27113447	27113561	FGFR1OP2	FGFR1 oncogene partner 2	0.000591992
11161	chr1	+	153726176	153726294	INTS3	integrator complex subunit 3	0.000594588
31583	chr9	+	96285561	96285645	FAM120A	family with sequence similarity 120A	0.000598644
10633	chr17	-	74087223	74087316	EXOC7	exocyst complex component 7	0.000616655
20546	chr1	-	225692692	225692755	ENAH	enabled homolog (Drosophila)	0.000617033
8572	chr3	-	15626754	15626849	HACL1	2-hydroxyacyl-CoA lyase 1	0.000632281
13533	chr5	+	133912457	133912728	PHF15	PHD finger protein 15	0.000634905
5876	chr17	+	65871671	65871860	BPTF	bromodomain PHD finger transcription factor	0.000635178
2804	chr6	+	43748468	43748540	VEGFA	vascular endothelial growth factor A	0.000636052
5342	chr7	-	131194994	131195090	PODXL	podocalyxin-like	0.000637911
8799	chr4	-	15643146	15643250	FBXL5	F-box and leucine-rich repeat protein 5	0.000640924
27488	chr12	+	27811748	27811781	PPFIBP1	PTPRF interacting protein, binding protein 1 (liprin beta 1)	0.000643057
31977	chr19	-	53594665	53594806	ZNF160	zinc finger protein 160	0.000643514
29346	chr1	+	174927027	174927310	RABGAP1L	RAB GTPase activating protein 1-like	0.000646008
22229	chr3	-	185644388	185644522	TRA2B	transformer 2 beta homolog (Drosophila)	0.000647328
14827	chr18	+	12008331	12008590	IMPA2	inositol(myo)-1(or 4)-monophosphatase 2	0.000651193
23184	chr3	-	39142237	39142368	GORASP1	golgi reassembly stacking protein 1, 65kDa	0.000659678
32004	chr11	+	102080247	102080295	YAP1	Yes-associated protein 1	0.000663852
4487	chr7	-	99270406	99270556	CYP3A5	cytochrome P450, family 3, subfamily A, polypeptide 5	0.000668481
33426	chrX	-	78618919	78619051	ITM2A	integral membrane protein 2A	0.000678159
5001	chr16	+	66592092	66592251	CKLF	chemokine-like factor	0.00068019
15993	chr17	+	44060543	44061296	MAPT	microtubule-associated protein tau	0.000680988
5265	chr1	+	52732326	52732503	ZFYVE9	zinc finger, FYVE domain containing 9	0.000684105
14787	chr7	+	73450884	73450914	ELN	elastin	0.000687884
23928	chr19	+	40871624	40871837	PLD3	phospholipase D family, member 3	0.000688921
9941	chr17	+	33997875	33997917	AP2B1	adaptor-related protein complex 2, beta 1 subunit	0.00069028
29939	chr11	-	111956690	111957034	TIMM8B	translocase of inner mitochondrial membrane 8 homolog B (yeast)	0.000691432
7768	chr4	+	7009250	7009352	TBC1D14	TBC1 domain family, member 14	0.000694107
7012	chr12	+	28565686	28565871	CCDC91	coiled-coil domain containing 91	0.000699224
12035	chrX	+	123155216	123155281	STAG2	stromal antigen 2	0.000699388
9924	chr11	+	125451106	125451218	EI24	etoposide induced 2.4	0.000699645
30470	chr2	-	216236831	216237023	FN1	fibronectin 1	0.000704299
19684	chr2	+	242259617	242259702	2016-09-02	septin 2	0.00070689
13147	chr4	+	106111516	106111662	TET2	tet methylcytosine dioxygenase 2	0.000707538
12312	chr20	-	33608992	33609135	TRPC4AP	transient receptor potential cation channel, subfamily C, member 4 associated protein	0.000708206
25774	chr3	-	38173086	38173129	ACAA1	acetyl-CoA acyltransferase 1	0.000708242
15745	chr19	-	45917220	45917292	ERCC1	excision repair cross-complementing rodent repair deficiency, complementation group 1 (includes overlapping antisense sequence)	0.000708327
9087	chr2	-	165583615	165583654	COBLL1	cordon-bleu WH2 repeat protein-like 1	0.000710908
618	chr15	+	73585730	73585889	NEO1	neogenin 1	0.000721979
5406	chr12	+	72288104	72288155	TBC1D15	TBC1 domain family, member 15	0.000739875
5665	chr21	+	44106301	44106372	PDE9A	phosphodiesterase 9A	0.000739881
17432	chr1	+	46034156	46034356	AKR1A1	aldo-keto reductase family 1, member A1 (aldehyde reductase)	0.000743651
7819	chr1	-	54723741	54723822	SSBP3	single stranded DNA binding protein 3	0.000746212
12266	chr19	-	43023099	43023387	CEACAM1	carcinoembryonic antigen-related cell adhesion molecule 1 (biliary glycoprotein)	0.000746367
4339	chr12	+	56962758	56962817	RBMS2	RNA binding motif, single stranded interacting protein 2	0.000748717
1941	chr20	-	48713019	48713357	UBE2V1	ubiquitin-conjugating enzyme E2 variant 1	0.000749785
12213	chr3	-	58191197	58191287	DNASE1L3	deoxyribonuclease I-like 3	0.000757849
33907	chr14	-	23817099	23817205	SLC22A17	solute carrier family 22, member 17	0.000768086
1492	chr4	+	15042087	15042111	CPEB2	cytoplasmic polyadenylation element binding protein 2	0.000775535
71	chr3	+	101298633	101298848	PCNP	PEST proteolytic signal containing nuclear protein	0.000779962
16282	chr3	-	170732257	170732520	SLC2A2	solute carrier family 2 (facilitated glucose transporter), member 2	0.000787024
5327	chr14	-	50280705	50280768	NEMF	nuclear export mediator factor	0.000789045
22545	chr19	-	48741639	48741789	CARD8	caspase recruitment domain family, member 8	0.000801193
25377	chr22	+	20929399	20929519	MED15	mediator complex subunit 15	0.000802378
5902	chr10	+	112004585	112004615	MXI1	MAX interactor 1, dimerization protein	0.000802506
8633	chr5	+	156721791	156721868	CYFIP2	cytoplasmic FMR1 interacting protein 2	0.000804762
1315	chr10	+	124151792	124151888	PLEKHA1	pleckstrin homology domain containing, family A (phosphoinositide binding specific) member 1	0.000817789
26516	chr5	+	102522020	102522140	PPIP5K2	diphosphoinositol pentakisphosphate kinase 2	0.000819046
21293	chr14	-	21491022	21491064	NDRG2	NDRG family member 2	0.000819961
15887	chr5	-	35988551	35988653	UGT3A1	UDP glycosyltransferase 3 family, polypeptide A1	0.000821411
17736	chr11	+	63673559	63673586	MARK2	MAP/microtubule affinity-regulating kinase 2	0.000823169
2553	chr1	-	110924273	110924417	SLC16A4	solute carrier family 16, member 4 (monocarboxylic acid transporter 5)	0.00082791
28456	chr8	-	38280542	38280693	FGFR1	fibroblast growth factor receptor 1	0.000838943
14828	chr1	+	158263001	158263092	CD1C	CD1c molecule	0.000840899
7233	chr11	+	76170979	76171129	C11orf30	chromosome 11 open reading frame 30	0.000843498
13535	chr5	+	133912457	133912586	PHF15	PHD finger protein 15	0.00084979
27590	chr11	-	60708593	60708762	SLC15A3	solute carrier family 15, member 3	0.000851153
2016	chr19	-	50315507	50315592	FUZ	fuzzy planar cell polarity protein	0.000853374
29455	chr12	+	56363258	56363360	CDK2	cyclin-dependent kinase 2	0.000854012
20929	chr11	+	117058607	117058670	SIDT2	SID1 transmembrane family, member 2	0.000868916
12566	chr22	+	43555215	43555426	TSPO	translocator protein (18kDa)	0.000877796
10893	chr17	-	3831533	3831621	ATP2A3	ATPase, Ca++ transporting, ubiquitous	0.000878487
23781	chr8	-	97243453	97243743	UQCRB	ubiquinol-cytochrome c reductase binding protein	0.000884326
564	chr2	+	169707345	169707516	NOSTRIN	nitric oxide synthase trafficker	0.000887325
4111	chr13	+	45964892	45965037	TPT1-AS1	TPT1 antisense RNA 1	0.000890639
23538	chr20	+	35176434	35176596	MYL9	myosin, light chain 9, regulatory	0.000900514
26606	chr9	-	131871041	131871182	CRAT	carnitine O-acetyltransferase	0.000923535
7959	chr5	-	137502206	137502416	BRD8	bromodomain containing 8	0.00092523
74	chr3	+	101298432	101298848	PCNP	PEST proteolytic signal containing nuclear protein	0.000935594
17880	chr17	-	47753256	47753378	SPOP	speckle-type POZ protein	0.000943176
14463	chr2	+	233568133	233568199	GIGYF2	GRB10 interacting GYF protein 2	0.000944153
10740	chr1	-	160253319	160253429	PEX19	peroxisomal biogenesis factor 19	0.000950158
20796	chr20	+	13775483	13775587	NDUFAF5	NADH dehydrogenase (ubiquinone) complex I, assembly factor 5	0.000950185
21726	chr1	+	70696777	70696886	SRSF11	serine/arginine-rich splicing factor 11	0.000952702
26496	chr3	-	43641875	43642073	ANO10	anoctamin 10	0.000976601
23841	chr16	+	3117984	3118011	IL32	interleukin 32	0.000976821
5658	chr21	+	44108026	44108104	PDE9A	phosphodiesterase 9A	0.000991256
24319	chr2	-	31348019	31348119	GALNT14	UDP-N-acetyl-alpha-D-galactosamine:polypeptide N-acetylgalactosaminyltransferase 14 (GalNAc-T14)	0.00101475
21046	chr13	+	20244979	20245104	MPHOSPH8	M-phase phosphoprotein 8	0.00101709
29352	chr11	+	119043064	119043134	NLRX1	NLR family member X1	0.0010179
29829	chr11	+	18347493	18347700	GTF2H1	general transcription factor IIH, polypeptide 1, 62kDa	0.00103373
24884	chr22	-	19958738	19958858	ARVCF	armadillo repeat gene deleted in velocardiofacial syndrome	0.00103445
33592	chr13	+	44964492	44964714	SERP2	stress-associated endoplasmic reticulum protein family member 2	0.00103893
15514	chr7	+	42976762	42976840	MRPL32	mitochondrial ribosomal protein L32	0.00104348
1353	chr9	+	91033764	91033866	SPIN1	spindlin 1	0.00104502
15991	chr17	+	44051750	44051837	MAPT	microtubule-associated protein tau	0.00105031
125	chr5	-	55250637	55250820	IL6ST	interleukin 6 signal transducer (gp130, oncostatin M receptor)	0.00105317
15925	chr4	-	183836075	183836211	DCTD	dCMP deaminase	0.00105353
10351	chr10	+	45939563	45939734	ALOX5	arachidonate 5-lipoxygenase	0.00105383
6536	chr17	-	38065210	38065295	GSDMB	gasdermin B	0.00105386
5749	chr12	-	48186320	48186452	HDAC7	histone deacetylase 7	0.00106444
1072	chr10	-	135077191	135077269	ADAM8	ADAM metallopeptidase domain 8	0.0010715
11352	chr15	-	59191667	59192136	SLTM	SAFB-like, transcription modulator	0.00107227
24058	chr1	+	39466643	39466778	AKIRIN1	akirin 1	0.0010775
26118	chr8	-	74651990	74652103	STAU2	staufen, RNA binding protein, homolog 2 (Drosophila)	0.00107961
24518	chr11	+	71187078	71188484	NADSYN1	NAD synthetase 1	0.00108234
5151	chr9	+	19331975	19332182	DENND4C	DENN/MADD domain containing 4C	0.00108863
16331	chr20	+	57473995	57474040	GNAS	GNAS complex locus	0.00108936
14036	chr14	+	31097414	31097485	SCFD1	sec1 family domain containing 1	0.00109184
29166	chr8	-	91643779	91643935	TMEM64	transmembrane protein 64	0.00111345
23036	chr9	-	8497241	8497268	PTPRD	protein tyrosine phosphatase, receptor type, D	0.001117
2800	chr6	+	43749692	43749789	VEGFA	vascular endothelial growth factor A	0.00112827
29194	chr7	-	38767940	38768034	VPS41	vacuolar protein sorting 41 homolog (S. cerevisiae)	0.00112834
30768	chr4	-	106374754	106374799	PPA2	pyrophosphatase (inorganic) 2	0.00113479
23905	chr1	-	182359631	182359987	GLUL	glutamate-ammonia ligase	0.00114705
19680	chr16	+	710057	710161	WDR90	WD repeat domain 90	0.00114788
25429	chrX	-	100306239	100306722	TRMT2B	tRNA methyltransferase 2 homolog B (S. cerevisiae)	0.00115325
28201	chr2	-	153535569	153535623	PRPF40A	PRP40 pre-mRNA processing factor 40 homolog A (S. cerevisiae)	0.00115371
32652	chr8	-	125569921	125570116	MTSS1	metastasis suppressor 1	0.0011615
27595	chr5	-	175786483	175786570	KIAA1191	KIAA1191	0.00116246
27676	chr12	-	76853638	76853675	OSBPL8	oxysterol binding protein-like 8	0.00116328
10105	chr14	-	23421749	23421892	HAUS4	HAUS augmin-like complex, subunit 4	0.00116464
18798	chr16	-	74446275	74446359	CLEC18B	C-type lectin domain family 18, member B	0.00117597
6140	chr7	+	73787261	73787366	CLIP2	CAP-GLY domain containing linker protein 2	0.00118052
9553	chr22	-	42564614	42564742	TCF20	transcription factor 20 (AR1)	0.00118164
15120	chr14	-	75412915	75412978	PGF	placental growth factor	0.00119271
31064	chr12	-	53565109	53565225	CSAD	cysteine sulfinic acid decarboxylase	0.00120241
16382	chr17	+	29320857	29320922	RNF135	ring finger protein 135	0.00120778
19682	chr2	+	242259617	242259702	2016-09-02	septin 2	0.00120868
14386	chr6	-	39876815	39876878	MOCS1	molybdenum cofactor synthesis 1	0.00122002
33024	chr10	-	81940696	81940892	ANXA11	annexin A11	0.00122079
27550	chr4	-	74447905	74448007	RASSF6	Ras association (RalGDS/AF-6) domain family member 6	0.00122822
28409	chr5	+	102363885	102363942	PAM	peptidylglycine alpha-amidating monooxygenase	0.00123517
16518	chr10	-	95152673	95152712	MYOF	myoferlin	0.00123653
17949	chr1	-	19472516	19472600	UBR4	ubiquitin protein ligase E3 component n-recognin 4	0.00124111
16170	chr21	+	34944856	34944936	SON	SON DNA binding protein	0.00124242
7158	chr4	-	2262086	2262299	MXD4	MAX dimerization protein 4	0.0012427
2958	chr2	+	26483848	26483931	HADHB	hydroxyacyl-CoA dehydrogenase/3-ketoacyl-CoA thiolase/enoyl-CoA hydratase (trifunctional protein), beta subunit	0.0012428
9287	chr13	-	99478125	99478229	DOCK9	dedicator of cytokinesis 9	0.00124315
5326	chr14	-	50280705	50280771	NEMF	nuclear export mediator factor	0.00124726
12633	chr10	-	75577966	75578653	CAMK2G	calcium/calmodulin-dependent protein kinase II gamma	0.00124792
16031	chr11	-	72403797	72403830	ARAP1	ArfGAP with RhoGAP domain, ankyrin repeat and PH domain 1	0.00124871
785	chr4	+	2825121	2825296	SH3BP2	SH3-domain binding protein 2	0.00126422
16266	chr22	-	50686120	50686205	HDAC10	histone deacetylase 10	0.00126905
4749	chr14	+	95085531	95085805	SERPINA3	serpin peptidase inhibitor, clade A (alpha-1 antiproteinase, antitrypsin), member 3	0.00127178
9075	chr11	+	95555662	95555740	CEP57	centrosomal protein 57kDa	0.00127925
566	chr2	+	169668076	169668162	NOSTRIN	nitric oxide synthase trafficker	0.00128749
5812	chr1	+	183869283	183869370	RGL1	ral guanine nucleotide dissociation stimulator-like 1	0.00128884
33022	chr10	-	81940696	81941211	ANXA11	annexin A11	0.00128994
27659	chr10	-	103346878	103346957	POLL	polymerase (DNA directed), lambda	0.00129104
5863	chr7	-	26237450	26237486	HNRNPA2B1	heterogeneous nuclear ribonucleoprotein A2/B1	0.00129551
15696	chr14	+	35595940	35595988	KIAA0391	KIAA0391	0.00130047
29643	chr2	+	203419974	203421254	BMPR2	bone morphogenetic protein receptor, type II (serine/threonine kinase)	0.00130239
27318	chr15	+	86205618	86205684	AKAP13	A kinase (PRKA) anchor protein 13	0.00130624
31719	chr6	+	28112108	28112202	ZKSCAN8	zinc finger with KRAB and SCAN domains 8	0.00131695
13626	chr1	+	82452584	82452713	LPHN2	latrophilin 2	0.0013228
9593	chr15	-	85189203	85189316	WDR73	WD repeat domain 73	0.00132549
24608	chr2	+	228194321	228194375	MFF	mitochondrial fission factor	0.00133709
24615	chr2	+	228194321	228194413	MFF	mitochondrial fission factor	0.00133709
12815	chr2	+	27317344	27317479	KHK	ketohexokinase (fructokinase)	0.00134293
13983	chr11	+	126277993	126278089	ST3GAL4	ST3 beta-galactoside alpha-2,3-sialyltransferase 4	0.00134805
28826	chr13	+	101167680	101167821	PCCA	propionyl CoA carboxylase, alpha polypeptide	0.00135307
22304	chr8	-	102214560	102214675	ZNF706	zinc finger protein 706	0.00135804
13748	chr22	+	42024121	42024234	XRCC6	X-ray repair complementing defective repair in Chinese hamster cells 6	0.00136154
32903	chr2	-	69650713	69650849	NFU1	NFU1 iron-sulfur cluster scaffold homolog (S. cerevisiae)	0.00136708
18974	chr1	-	1328058	1328183	CCNL2	cyclin L2	0.00136757
18976	chr1	-	1328169	1328183	CCNL2	cyclin L2	0.00137674
5903	chr10	+	112004585	112004631	MXI1	MAX interactor 1, dimerization protein	0.00137766
33561	chr9	-	116855030	116855184	KIF12	kinesin family member 12	0.00138276
27555	chr4	-	85648013	85648064	WDFY3	WD repeat and FYVE domain containing 3	0.00138469
2667	chr3	-	121713028	121713160	ILDR1	immunoglobulin-like domain containing receptor 1	0.00138544
4589	chr15	-	101826418	101826498	SNRPA1	small nuclear ribonucleoprotein polypeptide A'	0.0013912
29076	chr5	+	96222358	96222493	ERAP2	endoplasmic reticulum aminopeptidase 2	0.00140491
9487	chr1	+	170502604	170502792	GORAB	golgin, RAB6-interacting	0.00140973
6934	chr6	+	116894020	116894148	RWDD1	RWD domain containing 1	0.00141485
33459	chr10	+	35437295	35437419	CREM	cAMP responsive element modulator	0.00143127
24460	chr6	+	30853401	30853457	DDR1	discoidin domain receptor tyrosine kinase 1	0.00144291
31373	chr4	+	88901544	88901586	SPP1	secreted phosphoprotein 1	0.00144591
29797	chr8	-	77900542	77900574	PEX2	peroxisomal biogenesis factor 2	0.00144656
17029	chr17	+	48434417	48434613	XYLT2	xylosyltransferase II	0.00144996
11687	chr16	+	21178160	21178232	TMEM159	transmembrane protein 159	0.00145543
33153	chr9	+	115166274	115166438	HSDL2	hydroxysteroid dehydrogenase like 2	0.00146773
1789	chr3	+	169794910	169795711	GPR160	G protein-coupled receptor 160	0.00147196
19253	chr18	-	23662326	23662492	SS18	synovial sarcoma translocation, chromosome 18	0.00147281
14295	chr9	+	127055127	127055292	NEK6	NIMA-related kinase 6	0.00148758
16034	chr15	-	60770766	60770849	NARG2	NMDA receptor regulated 2	0.00150396
16036	chr15	-	60770766	60770836	NARG2	NMDA receptor regulated 2	0.00150396
16039	chr15	-	60770766	60770859	NARG2	NMDA receptor regulated 2	0.00150396
25829	chr7	+	99159510	99159596	ZNF655	zinc finger protein 655	0.00151589
11834	chr1	+	164789308	164789421	PBX1	pre-B-cell leukemia homeobox 1	0.00152176
26672	chr7	-	50683906	50684044	GRB10	growth factor receptor-bound protein 10	0.00152222
976	chr1	+	167654657	167654747	RCSD1	RCSD domain containing 1	0.00153135
21774	chr4	-	89658622	89658706	FAM13A	family with sequence similarity 13, member A	0.0015445
12581	chr6	-	111922398	111922521	TRAF3IP2	TRAF3 interacting protein 2	0.00155843
2352	chr2	-	136740966	136741024	DARS	aspartyl-tRNA synthetase	0.00157853
11820	chr6	+	157495980	157496139	ARID1B	AT rich interactive domain 1B (SWI1-like)	0.00157939
14662	chr4	-	1235112	1235307	CTBP1	C-terminal binding protein 1	0.00158046
20437	chr13	-	49096033	49096098	RCBTB2	regulator of chromosome condensation (RCC1) and BTB (POZ) domain containing protein 2	0.00159875
31716	chr14	+	74345798	74346008			0.00161398
26554	chr6	+	27220586	27220728	PRSS16	protease, serine, 16 (thymus)	0.00161789
17902	chr3	+	183898432	183898438	AP2M1	adaptor-related protein complex 2, mu 1 subunit	0.00162879
3158	chr17	+	19474790	19474885	SLC47A1	solute carrier family 47, member 1	0.00163176
13200	chr3	-	64008318	64008477	PSMD6	proteasome (prosome, macropain) 26S subunit, non-ATPase, 6	0.00164909
2976	chr2	+	97490794	97490938	CNNM3	cyclin M3	0.00165659
30295	chr3	-	157031409	157031544	VEPH1	ventricular zone expressed PH domain-containing 1	0.00165979
7374	chr14	+	65398855	65399010	CHURC1-FNTB	CHURC1-FNTB readthrough	0.00166386
20058	chr3	+	57911571	57911661	SLMAP	sarcolemma associated protein	0.00167632
2547	chr1	+	40975122	40975297	EXO5	exonuclease 5	0.00167688
16367	chrX	-	153357641	153357765	MECP2	methyl CpG binding protein 2 (Rett syndrome)	0.00167738
31176	chr6	+	42848598	42848704	RPL7L1	ribosomal protein L7-like 1	0.00167774
23780	chr8	-	97243606	97243743	UQCRB	ubiquinol-cytochrome c reductase binding protein	0.00168308
6072	chrX	-	134025508	134025670	MOSPD1	motile sperm domain containing 1	0.00169202
2267	chr14	-	74474398	74474515	ENTPD5	ectonucleoside triphosphate diphosphohydrolase 5	0.00169217
5826	chr11	-	33752969	33753014	CD59	CD59 molecule, complement regulatory protein	0.00169488
5890	chr11	-	618598	619180	CDHR5	cadherin-related family member 5	0.00173666
11213	chr6	-	152451854	152451913	SYNE1	spectrin repeat containing, nuclear envelope 1	0.00174669
4486	chr7	-	99270406	99270538	CYP3A5	cytochrome P450, family 3, subfamily A, polypeptide 5	0.00174976
8895	chr5	+	73193786	73193918	ARHGEF28	Rho guanine nucleotide exchange factor (GEF) 28	0.00175022
5037	chr11	+	47073938	47074069	C11orf49	chromosome 11 open reading frame 49	0.00175533
29128	chr1	-	150814899	150814944	ARNT	aryl hydrocarbon receptor nuclear translocator	0.00176161
24967	chr1	+	245005245	245005360	COX20	COX20 Cox2 chaperone homolog (S. cerevisiae)	0.0017761
10429	chr9	+	34647488	34647702	GALT	galactose-1-phosphate uridylyltransferase	0.00178357
1504	chr9	+	116130538	116130663	BSPRY	B-box and SPRY domain containing	0.00180215
70	chr3	+	101298685	101298848	PCNP	PEST proteolytic signal containing nuclear protein	0.00180489
31950	chr1	+	219366471	219366593	LYPLAL1	lysophospholipase-like 1	0.00181117
33087	chr20	+	34761685	34761876	EPB41L1	erythrocyte membrane protein band 4.1-like 1	0.0018223
28402	chr19	-	6760648	6760998	SH2D3A	SH2 domain containing 3A	0.00183118
9053	chr10	-	32561941	32562010	EPC1	enhancer of polycomb homolog 1 (Drosophila)	0.00183276
18330	chr14	+	74361061	74361112	ZNF410	zinc finger protein 410	0.00183546
10948	chr21	+	35757775	35757942	SMIM11	small integral membrane protein 11	0.00183846
937	chr13	-	101185816	101186028	GGACT	gamma-glutamylamine cyclotransferase	0.00184206
9948	chr6	-	31669050	31669117	ABHD16A	abhydrolase domain containing 16A	0.00186047
32016	chr11	-	58331627	58331674	LPXN	leupaxin	0.00186234
8785	chr3	-	50338418	50338508	HYAL1	hyaluronoglucosaminidase 1	0.00186614
24016	chr2	+	183604271	183604436	DNAJC10	DnaJ (Hsp40) homolog, subfamily C, member 10	0.00188144
6437	chr8	-	11718869	11718988	CTSB	cathepsin B	0.00188393
1405	chr10	+	60150524	60150620	TFAM	transcription factor A, mitochondrial	0.00188409
27410	chr17	-	17786018	17786177	TOM1L2	target of myb1-like 2 (chicken)	0.00189181
14952	chr2	+	88484846	88484998	THNSL2	threonine synthase-like 2 (S. cerevisiae)	0.00189573
6912	chr1	+	211486061	211486303	RCOR3	REST corepressor 3	0.00189839
17878	chr17	-	47745388	47745440	SPOP	speckle-type POZ protein	0.00189968
21093	chr18	-	45396845	45396935	SMAD2	SMAD family member 2	0.00190957
11132	chr15	+	79179610	79179691	MORF4L1	mortality factor 4 like 1	0.00191578
20007	chr6	-	31612083	31612191	BAG6	BCL2-associated athanogene 6	0.00191729
10407	chr5	+	127512796	127512844	SLC12A2	solute carrier family 12 (sodium/potassium/chloride transporters), member 2	0.00192036
17635	chr21	+	42799132	42799231	MX1	myxovirus (influenza virus) resistance 1, interferon-inducible protein p78 (mouse)	0.00192237
2496	chr1	+	101194662	101194938	VCAM1	vascular cell adhesion molecule 1	0.00192432
23251	chr5	+	154250220	154250382	CNOT8	CCR4-NOT transcription complex, subunit 8	0.0019364
12558	chr9	+	34336297	34336339	NUDT2	nudix (nucleoside diphosphate linked moiety X)-type motif 2	0.00193994
1992	chr1	-	154148590	154148724	TPM3	tropomyosin 3	0.001948
11403	chr1	-	6738453	6738527	DNAJC11	DnaJ (Hsp40) homolog, subfamily C, member 11	0.00195009
15995	chr17	+	44055740	44055806	MAPT	microtubule-associated protein tau	0.00197083
20858	chrX	-	23752457	23752484	ACOT9	acyl-CoA thioesterase 9	0.00197516
13012	chr1	+	231386706	231386889	GNPAT	glyceronephosphate O-acyltransferase	0.0019763
23783	chrX	-	43634421	43634519	MAOB	monoamine oxidase B	0.00197753
11644	chr4	-	100815111	100815157	LAMTOR3	late endosomal/lysosomal adaptor, MAPK and MTOR activator 3	0.00199708
22268	chr2	-	176012673	176012708	ATF2	activating transcription factor 2	0.00201122
8374	chr1	-	1197648	1197770	UBE2J2	ubiquitin-conjugating enzyme E2, J2	0.00201324
15129	chr12	+	25214525	25214587	LRMP	lymphoid-restricted membrane protein	0.00201905
14051	chr3	-	53271812	53271937	TKT	transketolase	0.00203167
12559	chr9	+	34336226	34336339	NUDT2	nudix (nucleoside diphosphate linked moiety X)-type motif 2	0.00203272
26925	chr1	+	171236681	171236870	FMO1	flavin containing monooxygenase 1	0.00203561
4425	chr19	+	37961205	37961289	ZNF570	zinc finger protein 570	0.00203927
3321	chr15	-	23019799	23019856	NIPA2	non imprinted in Prader-Willi/Angelman syndrome 2	0.00203936
25387	chr3	+	100064428	100064522	NIT2	nitrilase family, member 2	0.00205348
5824	chr11	-	33755040	33755156	CD59	CD59 molecule, complement regulatory protein	0.00205649
25701	chr11	-	17544757	17544814	USH1C	Usher syndrome 1C (autosomal recessive, severe)	0.00207511
27319	chr15	+	86205618	86205684	AKAP13	A kinase (PRKA) anchor protein 13	0.00209846
14457	chr12	-	110383064	110383154	GIT2	G protein-coupled receptor kinase interacting ArfGAP 2	0.00210634
20011	chr6	-	31608161	31608305	BAG6	BCL2-associated athanogene 6	0.00213404
10041	chr17	-	1419181	1419410	INPP5K	inositol polyphosphate-5-phosphatase K	0.00215244
34144	chr1	-	41946765	41946864	EDN2	endothelin 2	0.00216337
772	chr16	+	69680419	69680481	NFAT5	nuclear factor of activated T-cells 5, tonicity-responsive	0.00216441
12853	chr4	-	186605907	186606000	SORBS2	sorbin and SH3 domain containing 2	0.0021728
25330	chr14	-	92560089	92560194	ATXN3	ataxin 3	0.00217436
23378	chr15	-	52635313	52635394	MYO5A	myosin VA (heavy chain 12, myoxin)	0.0021748
30859	chrX	+	84501935	84502189	ZNF711	zinc finger protein 711	0.00218714
18867	chr3	+	191092850	191093378	CCDC50	coiled-coil domain containing 50	0.00219192
17028	chr17	+	48434478	48434613	XYLT2	xylosyltransferase II	0.0021924
7637	chr10	+	13150961	13151015	OPTN	optineurin	0.00219301
23494	chr5	+	130651668	130651837	CDC42SE2	CDC42 small effector 2	0.002243
19671	chr17	-	74731853	74731957	SRSF2	serine/arginine-rich splicing factor 2	0.00224594
22426	chr9	+	37762573	37762682	TRMT10B	tRNA methyltransferase 10 homolog B (S. cerevisiae)	0.0022502
7994	chr17	+	52982849	52982928	TOM1L1	target of myb1 (chicken)-like 1	0.00226232
21087	chr1	+	11806183	11806280	AGTRAP	angiotensin II receptor-associated protein	0.00227028
1258	chr6	-	131197813	131197915	EPB41L2	erythrocyte membrane protein band 4.1-like 2	0.00227371
11750	chr1	+	207940951	207940996	CD46	CD46 molecule, complement regulatory protein	0.00227664
33062	chr3	+	137907242	137907372	ARMC8	armadillo repeat containing 8	0.00228292
20991	chr5	-	177639973	177640104	AGXT2L2	alanine-glyoxylate aminotransferase 2-like 2	0.00228379
2713	chr16	-	74566018	74566051	GLG1	golgi glycoprotein 1	0.00230635
26481	chr12	-	111891480	111891649	ATXN2	ataxin 2	0.00231049
28405	chr5	+	102363888	102363942	PAM	peptidylglycine alpha-amidating monooxygenase	0.00232589
20119	chr7	-	122033249	122033369	CADPS2	Ca++-dependent secretion activator 2	0.00232674
33689	chr11	-	47493549	47493654	CELF1	CUGBP, Elav-like family member 1	0.00233658
26440	chr4	-	83763292	83763634	SEC31A	SEC31 homolog A (S. cerevisiae)	0.00234063
8855	chr1	-	21106837	21107033	HP1BP3	heterochromatin protein 1, binding protein 3	0.00235042
6910	chr1	+	211485696	211485829	RCOR3	REST corepressor 3	0.00235258
6132	chr11	+	124496368	124496505	TBRG1	transforming growth factor beta regulator 1	0.00235421
25854	chr2	+	110751211	110751396			0.00235632
8503	chr22	-	39150646	39150711	SUN2	Sad1 and UNC84 domain containing 2	0.00235829
11745	chr1	+	207943665	207943707	CD46	CD46 molecule, complement regulatory protein	0.00235882
25824	chr7	+	99159510	99160117	ZNF655	zinc finger protein 655	0.00237365
24042	chr8	-	101964156	101964536	YWHAZ	tyrosine 3-monooxygenase/tryptophan 5-monooxygenase activation protein, zeta polypeptide	0.00237815
24043	chr8	-	101964156	101964353	YWHAZ	tyrosine 3-monooxygenase/tryptophan 5-monooxygenase activation protein, zeta polypeptide	0.00237815
11351	chr15	-	59191667	59192082	SLTM	SAFB-like, transcription modulator	0.00238202
5627	chr1	+	53416426	53416558	SCP2	sterol carrier protein 2	0.00239043
18977	chr1	-	1324005	1324123	CCNL2	cyclin L2	0.0024025
3343	chr2	+	85921875	85922119	GNLY	granulysin	0.00240753
14616	chr10	-	78734244	78734331	KCNMA1	potassium large conductance calcium-activated channel, subfamily M, alpha member 1	0.00241514
26798	chr11	+	111945610	111945640	C11orf57	chromosome 11 open reading frame 57	0.00242642
27947	chr15	-	89422648	89423841	HAPLN3	hyaluronan and proteoglycan link protein 3	0.00243324
25861	chr7	+	74129176	74129236	GTF2I	general transcription factor IIi	0.00243659
11359	chr4	+	41640948	41640984	LIMCH1	LIM and calponin homology domains 1	0.00243752
18082	chr5	+	32100967	32101069	PDZD2	PDZ domain containing 2	0.00243836
23404	chr6	+	126329802	126329891	TRMT11	tRNA methyltransferase 11 homolog (S. cerevisiae)	0.00245135
8832	chr17	+	7463162	7463210	TNFSF13	tumor necrosis factor (ligand) superfamily, member 13	0.00245265
5335	chr16	+	70187293	70187476	PDPR	pyruvate dehydrogenase phosphatase regulatory subunit	0.00245741
20880	chrX	+	55753739	55753823	RRAGB	Ras-related GTP binding B	0.00247267
2087	chr4	+	76440642	76440742	THAP6	THAP domain containing 6	0.00248137
31577	chr2	+	28115249	28115315	BRE	brain and reproductive organ-expressed (TNFRSF1A modulator)	0.002493
23940	chr6	-	33166945	33167193	RXRB	retinoid X receptor, beta	0.00249406
25919	chr11	+	47256307	47256485	DDB2	damage-specific DNA binding protein 2, 48kDa	0.00250817
1273	chr13	-	39608267	39608333	PROSER1	proline and serine rich 1	0.00250915
33008	chr17	+	76093825	76093942	TNRC6C	trinucleotide repeat containing 6C	0.0025098
4866	chr1	+	236706214	236706340	LGALS8	lectin, galactoside-binding, soluble, 8	0.00251007
28947	chr5	-	132358532	132358598	ZCCHC10	zinc finger, CCHC domain containing 10	0.00251095
16516	chr10	-	95101669	95101726	MYOF	myoferlin	0.00251197
29043	chr10	+	99213555	99213603	ZDHHC16	zinc finger, DHHC-type containing 16	0.00251255
21284	chr14	-	21492188	21492255	NDRG2	NDRG family member 2	0.00251531
13434	chr6	-	2969012	2969147	SERPINB6	serpin peptidase inhibitor, clade B (ovalbumin), member 6	0.00252108
32220	chr9	-	134479347	134479440	RAPGEF1	Rap guanine nucleotide exchange factor (GEF) 1	0.00253547
18442	chr2	-	61237790	61238023	PUS10	pseudouridylate synthase 10	0.00255588
4552	chr5	+	68396633	68396756	SLC30A5	solute carrier family 30 (zinc transporter), member 5	0.00255852
9082	chr16	-	3443648	3443814	ZSCAN32	zinc finger and SCAN domain containing 32	0.00255913
30469	chr2	-	216236831	216237098	FN1	fibronectin 1	0.00256602
14222	chrX	+	49021245	49021428	MAGIX	MAGI family member, X-linked	0.00258314
24539	chr5	+	177562173	177562313	RMND5B	required for meiotic nuclear division 5 homolog B (S. cerevisiae)	0.00258796
25168	chr9	-	99277930	99278074	CDC14B	cell division cycle 14B	0.00260183
10895	chr17	-	3831520	3831621	ATP2A3	ATPase, Ca++ transporting, ubiquitous	0.00261777
4738	chr9	+	112918598	112918777	AKAP2	A kinase (PRKA) anchor protein 2	0.00263633
33975	chr5	+	138615623	138615747	MATR3	matrin 3	0.00265228
26896	chr21	-	34007170	34007191	SYNJ1	synaptojanin 1	0.0026588
26225	chr4	-	103748748	103748898	UBE2D3	ubiquitin-conjugating enzyme E2D 3	0.00266248
14223	chrX	+	49021200	49021428	MAGIX	MAGI family member, X-linked	0.00267834
10696	chr15	-	42564260	42564321	TMEM87A	transmembrane protein 87A	0.00268579
12169	chr3	+	52325760	52325938	GLYCTK	glycerate kinase	0.00268579
12556	chr9	+	34336225	34336339	NUDT2	nudix (nucleoside diphosphate linked moiety X)-type motif 2	0.00270713
24206	chr20	+	62695244	62695302	TCEA2	transcription elongation factor A (SII), 2	0.00273177
23485	chr1	+	227935392	227935934	SNAP47	synaptosomal-associated protein, 47kDa	0.00273274
1799	chr5	+	65367996	65368119	ERBB2IP	erbb2 interacting protein	0.0027436
824	chr12	-	25368370	25368494	KRAS	v-Ki-ras2 Kirsten rat sarcoma viral oncogene homolog	0.00274653
31954	chr1	+	219366423	219366593	LYPLAL1	lysophospholipase-like 1	0.00275845
1991	chr1	-	154148590	154148652	TPM3	tropomyosin 3	0.00276454
1993	chr1	-	154148590	154148655	TPM3	tropomyosin 3	0.00276454
17862	chr17	-	73848736	73848901	WBP2	WW domain binding protein 2	0.00277375
33085	chr20	+	34797409	34797820	EPB41L1	erythrocyte membrane protein band 4.1-like 1	0.00277382
19103	chr1	+	47609433	47609588	CYP4A22	cytochrome P450, family 4, subfamily A, polypeptide 22	0.00277473
31755	chr17	-	80407306	80407356	C17orf62	chromosome 17 open reading frame 62	0.00280219
25598	chr7	-	149318136	149318263	ZNF767	zinc finger family member 767	0.00280706
19688	chr2	+	242256913	242257014	2016-09-02	septin 2	0.00281118
33313	chr14	+	69670633	69670717	EXD2	exonuclease 3'-5' domain containing 2	0.00281684
11035	chr20	+	31017703	31017856	ASXL1	additional sex combs like 1 (Drosophila)	0.00282834
13846	chr5	-	175833157	175833709	CLTB	clathrin, light chain B	0.00283122
13095	chr7	+	116774177	116774246	ST7	suppression of tumorigenicity 7	0.00283186
14456	chr12	-	110388971	110389121	GIT2	G protein-coupled receptor kinase interacting ArfGAP 2	0.00283838
13773	chr3	+	132379742	132379892	UBA5	ubiquitin-like modifier activating enzyme 5	0.00283903
33378	chr18	-	77679183	77679400	PQLC1	PQ loop repeat containing 1	0.00285366
20438	chr13	-	49096443	49096539	RCBTB2	regulator of chromosome condensation (RCC1) and BTB (POZ) domain containing protein 2	0.00285701
2347	chrX	-	152720334	152720511	HAUS7	HAUS augmin-like complex, subunit 7	0.00285932
15862	chr10	+	79799958	79799983	RPS24	ribosomal protein S24	0.00287008
16587	chr5	-	176737668	176737698	MXD3	MAX dimerization protein 3	0.00287377
22134	chr19	+	50305790	50305856	AP2A1	adaptor-related protein complex 2, alpha 1 subunit	0.00289639
806	chr19	-	19017768	19017921	COPE	coatomer protein complex, subunit epsilon	0.00290096
22492	chr4	+	108925819	108926073	HADH	hydroxyacyl-CoA dehydrogenase	0.00290102
24728	chr10	+	114918425	114918476	TCF7L2	transcription factor 7-like 2 (T-cell specific, HMG-box)	0.00290132
12297	chr1	+	166816730	166816829	POGK	pogo transposable element with KRAB domain	0.00291217
2294	chr3	+	130650865	130650982	ATP2C1	ATPase, Ca++ transporting, type 2C, member 1	0.00291325
32992	chr6	+	26458834	26458946	BTN2A1	butyrophilin, subfamily 2, member A1	0.00291572
33064	chr3	+	137907296	137907372	ARMC8	armadillo repeat containing 8	0.00292227
11222	chr6	-	152621775	152621916	SYNE1	spectrin repeat containing, nuclear envelope 1	0.00293862
3891	chr1	-	192989436	192989511	UCHL5	ubiquitin carboxyl-terminal hydrolase L5	0.00293889
1543	chr12	+	234798	235078	IQSEC3	IQ motif and Sec7 domain 3	0.00294181
3512	chr1	-	155880446	155880595	RIT1	Ras-like without CAAX 1	0.00294236
14640	chr11	+	5718477	5718573	TRIM22	tripartite motif containing 22	0.0029526
21463	chr3	+	169491818	169491885	MYNN	myoneurin	0.00295377
20602	chr14	+	24563974	24564054	PCK2	phosphoenolpyruvate carboxykinase 2 (mitochondrial)	0.00295972
3081	chr1	+	210573811	210574006	HHAT	hedgehog acyltransferase	0.00296163
11124	chr8	+	22396981	22397011	PPP3CC	protein phosphatase 3, catalytic subunit, gamma isozyme	0.00299282
29041	chr10	+	99211846	99212041	ZDHHC16	zinc finger, DHHC-type containing 16	0.00300423
14384	chr6	-	39876830	39876878	MOCS1	molybdenum cofactor synthesis 1	0.00301667
26393	chr1	-	1258560	1258667	CPSF3L	cleavage and polyadenylation specific factor 3-like	0.00302448
7681	chr3	-	123675586	123675642	CCDC14	coiled-coil domain containing 14	0.00302918
3710	chr16	+	16177222	16177399	ABCC1	ATP-binding cassette, sub-family C (CFTR/MRP), member 1	0.00303871
24348	chrX	+	48367811	48367965	PORCN	porcupine homolog (Drosophila)	0.00306523
23107	chr21	+	33829904	33830028	EVA1C	eva-1 homolog C (C. elegans)	0.00307232
3160	chr17	+	19458524	19458622	SLC47A1	solute carrier family 47, member 1	0.00308552
12488	chr8	-	93933730	93933888	TRIQK	triple QxxK/R motif containing	0.003086
22781	chr10	+	123972856	123972892	TACC2	transforming, acidic coiled-coil containing protein 2	0.0031063
8671	chr2	-	191862942	191863034	STAT1	signal transducer and activator of transcription 1, 91kDa	0.0031119
96	chr2	-	243502	243562	SH3YL1	SH3 domain containing, Ysc84-like 1 (S. cerevisiae)	0.00311995
24978	chr2	-	207017142	207017234	NDUFS1	NADH dehydrogenase (ubiquinone) Fe-S protein 1, 75kDa (NADH-coenzyme Q reductase)	0.00312345
6486	chr1	-	3413551	3413683	MEGF6	multiple EGF-like-domains 6	0.00312724
24011	chr11	+	59554509	59554609	STX3	syntaxin 3	0.00314015
24733	chr16	-	15719228	15719657	KIAA0430	KIAA0430	0.0031481
27415	chr17	-	17787947	17788082	TOM1L2	target of myb1-like 2 (chicken)	0.00314898
5288	chr9	-	127920519	127920661	PPP6C	protein phosphatase 6, catalytic subunit	0.00315036
30249	chr14	-	36017713	36017744	RALGAPA1	Ral GTPase activating protein, alpha subunit 1 (catalytic)	0.0031606
9236	chr2	+	33706249	33706371	RASGRP3	RAS guanyl releasing protein 3 (calcium and DAG-regulated)	0.00316321
8740	chrX	+	102002760	102002839	BHLHB9	basic helix-loop-helix domain containing, class B, 9	0.0031863
20647	chr1	-	31437520	31437757	PUM1	pumilio homolog 1 (Drosophila)	0.00318991
3207	chr2	-	182430159	182430237	CERKL	ceramide kinase-like	0.00320163
23063	chr17	-	43555265	43555513	PLEKHM1	pleckstrin homology domain containing, family M (with RUN domain) member 1	0.00323233
1832	chr12	-	96397615	96397759	LTA4H	leukotriene A4 hydrolase	0.00323385
24088	chrX	+	56276663	56276737	KLF8	Kruppel-like factor 8	0.00323465
19806	chr4	+	75025771	75025805	MTHFD2L	methylenetetrahydrofolate dehydrogenase (NADP+ dependent) 2-like	0.00328203
11416	chr3	-	65372817	65372901	MAGI1	membrane associated guanylate kinase, WW and PDZ domain containing 1	0.00330757
19404	chr1	+	153658598	153658676	NPR1	natriuretic peptide receptor A/guanylate cyclase A (atrionatriuretic peptide receptor A)	0.00331497
12966	chr2	-	20990014	20990158	C2orf43	chromosome 2 open reading frame 43	0.00332119
12168	chr3	+	52325762	52325938	GLYCTK	glycerate kinase	0.00332142
26107	chr2	+	238940862	238940895	UBE2F	ubiquitin-conjugating enzyme E2F (putative)	0.00332242
9943	chr3	-	15139625	15139781	ZFYVE20	zinc finger, FYVE domain containing 20	0.00332587
32768	chr3	-	11712735	11712868	VGLL4	vestigial like 4 (Drosophila)	0.00332927
23537	chr12	-	93960839	93960935	SOCS2-AS1	SOCS2 antisense RNA 1	0.00333278
21186	chr3	-	138291700	138291774	CEP70	centrosomal protein 70kDa	0.00333925
32003	chr11	+	102080247	102080295	YAP1	Yes-associated protein 1	0.00334071
3694	chr5	+	68667860	68668044	RAD17	RAD17 homolog (S. pombe)	0.00335061
15860	chr10	+	79799961	79799983	RPS24	ribosomal protein S24	0.00335879
11825	chr7	-	1474736	1474783	MICALL2	MICAL-like 2	0.00339157
26916	chr12	+	32891197	32891230	DNM1L	dynamin 1-like	0.0033984
82	chr1	+	95286504	95286612	SLC44A3	solute carrier family 44, member 3	0.00340585
4734	chr5	+	135483520	135483595	SMAD5	SMAD family member 5	0.00341994
7756	chr15	+	74324912	74325056	PML	promyelocytic leukemia	0.00342447
3341	chr2	+	85922038	85922119	GNLY	granulysin	0.00342638
13085	chr12	-	6786332	6786425	ZNF384	zinc finger protein 384	0.00342696
7204	chr6	-	25862023	25862257	SLC17A3	solute carrier family 17 (sodium phosphate), member 3	0.00343315
10953	chr12	+	124123810	124123890	GTF2H3	general transcription factor IIH, polypeptide 3, 34kDa	0.00343659
21223	chr1	+	1220950	1221044	SCNN1D	sodium channel, non-voltage-gated 1, delta subunit	0.00344829
2258	chr10	-	70156536	70156638	RUFY2	RUN and FYVE domain containing 2	0.00345234
4090	chr9	+	124044152	124044231	GSN	gelsolin	0.00347285
10952	chr12	+	124123840	124123890	GTF2H3	general transcription factor IIH, polypeptide 3, 34kDa	0.00349171
34195	chr5	-	176918807	176918977	PDLIM7	PDZ and LIM domain 7 (enigma)	0.00349249
34196	chr5	-	176918807	176918996	PDLIM7	PDZ and LIM domain 7 (enigma)	0.00349249
11434	chr9	+	139982719	139982850	MAN1B1	mannosidase, alpha, class 1B, member 1	0.00349441
12647	chr11	+	47280730	47280810	NR1H3	nuclear receptor subfamily 1, group H, member 3	0.00349581
4756	chr4	-	170476870	170477002	NEK1	NIMA-related kinase 1	0.00352772
33798	chr2	+	238659842	238659914	LRRFIP1	leucine rich repeat (in FLII) interacting protein 1	0.00359241
24219	chrX	-	118974608	118974647	UPF3B	UPF3 regulator of nonsense transcripts homolog B (yeast)	0.00359498
7169	chr1	+	183481971	183482003	SMG7	smg-7 homolog, nonsense mediated mRNA decay factor (C. elegans)	0.00359763
22732	chr1	+	182824711	182824848	DHX9	DEAH (Asp-Glu-Ala-His) box polypeptide 9	0.00360611
15140	chr13	+	41936866	41937009	NAA16	N(alpha)-acetyltransferase 16, NatA auxiliary subunit	0.00361175
4450	chr17	-	49053223	49053262	SPAG9	sperm associated antigen 9	0.00362223
4677	chr4	+	166254491	166254777	MSMO1	methylsterol monooxygenase 1	0.00363905
3896	chr6	-	161586608	161586745	AGPAT4	1-acylglycerol-3-phosphate O-acyltransferase 4	0.00366057
11804	chr2	-	55800754	55800913	SMEK2	SMEK homolog 2, suppressor of mek1 (Dictyostelium)	0.00367685
20405	chr13	+	53235609	53235705	SUGT1	SGT1, suppressor of G2 allele of SKP1 (S. cerevisiae)	0.00368827
25705	chr3	+	50137964	50138038	RBM5	RNA binding motif protein 5	0.00371789
10043	chr17	-	1419181	1419412	INPP5K	inositol polyphosphate-5-phosphatase K	0.00371869
6545	chr1	+	150300015	150300111	PRPF3	PRP3 pre-mRNA processing factor 3 homolog (S. cerevisiae)	0.00373241
2646	chr7	+	104750923	104751049	MLL5	myeloid/lymphoid or mixed-lineage leukemia 5 (trithorax homolog, Drosophila)	0.00374376
15899	chr10	-	115932899	115933024	C10orf118	chromosome 10 open reading frame 118	0.00375141
8324	chr1	+	52135105	52135184	OSBPL9	oxysterol binding protein-like 9	0.00375335
24866	chr3	+	58296035	58296133	RPP14	ribonuclease P/MRP 14kDa subunit	0.00378161
12582	chr6	-	111922398	111922509	TRAF3IP2	TRAF3 interacting protein 2	0.00380465
10985	chr17	-	61850136	61850223	CCDC47	coiled-coil domain containing 47	0.00381899
33761	chr16	-	57793036	57793065	KIFC3	kinesin family member C3	0.00382025
33568	chr11	-	73136066	73136093	FAM168A	family with sequence similarity 168, member A	0.00383807
18989	chr2	-	36787927	36788008	FEZ2	fasciculation and elongation protein zeta 2 (zygin II)	0.00384771
24248	chr20	-	35335374	35335410	NDRG3	NDRG family member 3	0.00385261
114	chr17	+	61621372	61621480	KCNH6	potassium voltage-gated channel, subfamily H (eag-related), member 6	0.00386317
25582	chr8	-	141679825	141679834	PTK2	protein tyrosine kinase 2	0.00387436
9414	chr12	-	68719220	68719355	MDM1	Mdm1 nuclear protein homolog (mouse)	0.00390695
3777	chr5	-	54771126	54771278	PPAP2A	phosphatidic acid phosphatase type 2A	0.00391564
6706	chr9	+	37126308	37126939	ZCCHC7	zinc finger, CCHC domain containing 7	0.00391734
6444	chr8	-	11718914	11718988	CTSB	cathepsin B	0.00392152
23141	chr7	+	102038066	102038145	PRKRIP1	PRKR interacting protein 1 (IL11 inducible)	0.00392381
30358	chr16	-	66861882	66861980	NAE1	NEDD8 activating enzyme E1 subunit 1	0.00392461
6799	chr15	+	78452433	78452548	IDH3A	isocitrate dehydrogenase 3 (NAD+) alpha	0.00393874
16402	chr1	-	27699978	27700011	FCN3	ficolin (collagen/fibrinogen domain containing) 3 (Hakata antigen)	0.00394
12729	chr8	+	48320422	48320523	KIAA0146	KIAA0146	0.0039489
3168	chr7	-	44875127	44875257	H2AFV	H2A histone family, member V	0.00394978
11060	chr11	-	115069125	115069158	CADM1	cell adhesion molecule 1	0.003952
25997	chr7	+	872141	872238	SUN1	Sad1 and UNC84 domain containing 1	0.00397169
11670	chr6	-	137536403	137536514	IFNGR1	interferon gamma receptor 1	0.00397786
28462	chr8	-	38287199	38287466	FGFR1	fibroblast growth factor receptor 1	0.00397976
4733	chr5	+	135488363	135488447	SMAD5	SMAD family member 5	0.00398286
26398	chr1	-	1258526	1258667	CPSF3L	cleavage and polyadenylation specific factor 3-like	0.00402173
26404	chr1	-	1258271	1258667	CPSF3L	cleavage and polyadenylation specific factor 3-like	0.00402173
14772	chr12	+	44165022	44165168	IRAK4	interleukin-1 receptor-associated kinase 4	0.00404905
22750	chr1	-	32136202	32136247	COL16A1	collagen, type XVI, alpha 1	0.00405939
31360	chr1	-	155213885	155214021	GBA	glucosidase, beta, acid	0.00406172
18284	chr7	-	128045820	128045919	IMPDH1	IMP (inosine 5'-monophosphate) dehydrogenase 1	0.00407132
13875	chr3	-	141903552	141904635	GK5	glycerol kinase 5 (putative)	0.00407499
24015	chr2	+	183600975	183601113	DNAJC10	DnaJ (Hsp40) homolog, subfamily C, member 10	0.00408475
2472	chr8	+	91049068	91049168	DECR1	2,4-dienoyl CoA reductase 1, mitochondrial	0.00409288
10500	chr14	-	105617327	105617441	JAG2	jagged 2	0.0040945
22797	chr16	-	4871547	4871598	GLYR1	glyoxylate reductase 1 homolog (Arabidopsis)	0.00412744
18744	chr2	-	220422905	220423181	OBSL1	obscurin-like 1	0.00412777
9345	chr4	+	38053519	38053681	TBC1D1	TBC1 (tre-2/USP6, BUB2, cdc16) domain family, member 1	0.00413058
31370	chr4	+	88901197	88901278	SPP1	secreted phosphoprotein 1	0.00414225
2875	chr14	-	25101529	25101665	GZMB	granzyme B (granzyme 2, cytotoxic T-lymphocyte-associated serine esterase 1)	0.00414457
30752	chr1	-	202735524	202735632	KDM5B	lysine (K)-specific demethylase 5B	0.00416225
24705	chr17	+	28444319	28444350	NSRP1	nuclear speckle splicing regulatory protein 1	0.00417479
781	chr4	+	2825121	2825300	SH3BP2	SH3-domain binding protein 2	0.0041805
27834	chr20	+	57015962	57016139	VAPB	VAMP (vesicle-associated membrane protein)-associated protein B and C	0.00420098
18014	chr1	+	12042026	12042171	MFN2	mitofusin 2	0.00420377
25270	chr2	+	202137620	202137665	CASP8	caspase 8, apoptosis-related cysteine peptidase	0.00421122
7846	chr10	-	6005705	6005801	IL15RA	interleukin 15 receptor, alpha	0.00421787
23756	chr19	+	37826070	37826159	HKR1	HKR1, GLI-Kruppel zinc finger family member	0.00428373
18727	chr4	+	156617907	156618001	GUCY1A3	guanylate cyclase 1, soluble, alpha 3	0.00429552
8115	chr16	-	278331	278401	LUC7L	LUC7-like (S. cerevisiae)	0.00429804
508	chr12	+	113731910	113732033	TPCN1	two pore segment channel 1	0.0043166
4811	chr22	+	36655714	36655964	APOL1	apolipoprotein L, 1	0.00432919
31511	chr19	-	12989483	12989648	DNASE2	deoxyribonuclease II, lysosomal	0.00433261
12845	chr4	-	186611715	186611765	SORBS2	sorbin and SH3 domain containing 2	0.00437441
7430	chr9	-	112216775	112216854	PTPN3	protein tyrosine phosphatase, non-receptor type 3	0.00437551
34036	chr8	+	22056776	22056900	BMP1	bone morphogenetic protein 1	0.00438974
2089	chr4	+	76446945	76447071	THAP6	THAP domain containing 6	0.00439183
7795	chr6	+	29693787	29693820	HLA-F	major histocompatibility complex, class I, F	0.00440488
10489	chr12	+	3029928	3030088	TULP3	tubby like protein 3	0.00440529
23929	chr19	+	40871624	40871837	PLD3	phospholipase D family, member 3	0.00443259
7679	chr3	-	123674689	123674812	CCDC14	coiled-coil domain containing 14	0.00443312
16241	chr19	+	20232030	20232155	ZNF90	zinc finger protein 90	0.00445547
21683	chr11	+	64361106	64361275	SLC22A12	solute carrier family 22 (organic anion/urate transporter), member 12	0.00448284
2601	chr4	+	20726430	20726511	PACRGL	PARK2 co-regulated-like	0.00448548
34099	chr20	-	13597503	13597770	TASP1	taspase, threonine aspartase, 1	0.00450109
20264	chr12	-	102411497	102411583	CCDC53	coiled-coil domain containing 53	0.0045046
6644	chr1	+	29424318	29424447	EPB41	erythrocyte membrane protein band 4.1 (elliptocytosis 1, RH-linked)	0.00450819
18353	chr11	+	64055536	64055686	GPR137	G protein-coupled receptor 137	0.00452332
13565	chr2	+	219250134	219250208	SLC11A1	solute carrier family 11 (proton-coupled divalent metal ion transporters), member 1	0.00455862
30302	chr3	-	157217183	157217445	VEPH1	ventricular zone expressed PH domain-containing 1	0.00456345
8742	chrX	+	102002744	102002839	BHLHB9	basic helix-loop-helix domain containing, class B, 9	0.00456577
8309	chr1	-	228296137	228296175	MRPL55	mitochondrial ribosomal protein L55	0.00456839
27411	chr17	-	17786018	17786177	TOM1L2	target of myb1-like 2 (chicken)	0.00463085
6671	chr12	+	62864480	62864558	MON2	MON2 homolog (S. cerevisiae)	0.00465299
22904	chr3	-	49348946	49349087	USP4	ubiquitin specific peptidase 4 (proto-oncogene)	0.00466031
19193	chr10	-	99243859	99243908	MMS19	MMS19 nucleotide excision repair homolog (S. cerevisiae)	0.00466827
29247	chr11	-	118107764	118107975	MPZL3	myelin protein zero-like 3	0.00467142
30379	chr14	+	105183899	105183983	INF2	inverted formin, FH2 and WH2 domain containing	0.00468686
31055	chr14	+	24703318	24703447	GMPR2	guanosine monophosphate reductase 2	0.00471162
9618	chr1	+	243456700	243456796	SDCCAG8	serologically defined colon cancer antigen 8	0.00471651
30688	chr1	+	76199212	76199313	ACADM	acyl-CoA dehydrogenase, C-4 to C-12 straight chain	0.00472192
19636	chr9	-	90585482	90585545	CDK20	cyclin-dependent kinase 20	0.00477082
9064	chr7	+	98543369	98543423	TRRAP	transformation/transcription domain-associated protein	0.00480814
11627	chrX	+	70775039	70775235	OGT	O-linked N-acetylglucosamine (GlcNAc) transferase	0.00485588
22325	chr19	+	56880647	56880706	ZNF542	zinc finger protein 542	0.00486877
21189	chr3	-	138291700	138291756	CEP70	centrosomal protein 70kDa	0.004882
13222	chr3	-	124733556	124733856	HEG1	heart development protein with EGF-like domains 1	0.00488569
8780	chr8	+	17782221	17782289	PCM1	pericentriolar material 1	0.00490097
10075	chr22	-	38642790	38642891	TMEM184B	transmembrane protein 184B	0.00490977
554	chr3	-	100581681	100581753	ABI3BP	ABI family, member 3 (NESH) binding protein	0.00491602
21188	chr3	-	138291700	138291826	CEP70	centrosomal protein 70kDa	0.00493136
23845	chr16	+	3115621	3115688	IL32	interleukin 32	0.00495575
29517	chr1	-	155159930	155160020	MUC1	mucin 1, cell surface associated	0.00496232
1940	chr20	-	48713208	48713357	UBE2V1	ubiquitin-conjugating enzyme E2 variant 1	0.00497396
15082	chr19	+	37413487	37413748	ZNF568	zinc finger protein 568	0.00497543
926	chr1	+	2428940	2429048	PLCH2	phospholipase C, eta 2	0.00498011
5550	chr1	-	54651853	54651959	CYB5RL	cytochrome b5 reductase-like	0.00498069
15492	chr2	-	9547577	9547727	ITGB1BP1	integrin beta 1 binding protein 1	0.00500183
20050	chr3	+	57850968	57851019	SLMAP	sarcolemma associated protein	0.00500242
13207	chr7	-	102967778	102967825	DNAJC2	DnaJ (Hsp40) homolog, subfamily C, member 2	0.00502618
17369	chr14	-	23536522	23537880	ACIN1	apoptotic chromatin condensation inducer 1	0.00503647
33930	chr1	-	32700304	32700415	MTMR9LP	myotubularin related protein 9-like, pseudogene	0.00503865
17932	chr7	+	33003155	33003314	FKBP9	FK506 binding protein 9, 63 kDa	0.00504679
25290	chr12	-	94829050	94829103	CCDC41	coiled-coil domain containing 41	0.00506087
2450	chr7	+	66773563	66773639	STAG3L4	stromal antigen 3-like 4	0.00507318
18597	chr1	-	33097427	33097480	ZBTB8OS	zinc finger and BTB domain containing 8 opposite strand	0.00507321
22817	chr14	-	81676213	81676280	GTF2A1	general transcription factor IIA, 1, 19/37kDa	0.00508599
22933	chr10	-	89530708	89530798	ATAD1	ATPase family, AAA domain containing 1	0.00509643
23567	chr11	+	71502784	71502865	FAM86C1	family with sequence similarity 86, member C1	0.00509922
6358	chr14	-	69345705	69345786	ACTN1	actinin, alpha 1	0.00510105
13820	chr2	+	111881626	111881716	BCL2L11	BCL2-like 11 (apoptosis facilitator)	0.00510276
9995	chr16	+	3071215	3071320	TNFRSF12A	tumor necrosis factor receptor superfamily, member 12A	0.00512924
3222	chr6	-	30675342	30676134	MDC1	mediator of DNA-damage checkpoint 1	0.00513814
19916	chr9	-	74349721	74349910	TMEM2	transmembrane protein 2	0.00515614
1800	chr5	+	65367996	65368119	ERBB2IP	erbb2 interacting protein	0.00516692
31561	chr22	-	50181224	50181535	BRD1	bromodomain containing 1	0.00518285
8132	chr11	-	504823	504996	RNH1	ribonuclease/angiogenin inhibitor 1	0.00519415
30054	chr14	-	20785952	20786133	CCNB1IP1	cyclin B1 interacting protein 1, E3 ubiquitin protein ligase	0.00522442
10177	chr11	+	33078133	33078269	TCP11L1	t-complex 11, testis-specific-like 1	0.00522672
32979	chr1	+	151001261	151001420	PRUNE	prune exopolyphosphatase	0.0052298
12401	chr19	+	9737459	9737536			0.00523813
10741	chr1	-	160252206	160252292	PEX19	peroxisomal biogenesis factor 19	0.00525499
24215	chr17	+	4855319	4855442	ENO3	enolase 3 (beta, muscle)	0.00526612
23848	chr16	+	3115642	3115688	IL32	interleukin 32	0.00526691
24186	chr1	+	39946591	39946702	MACF1	microtubule-actin crosslinking factor 1	0.005282
10485	chr12	+	3046796	3046895	TULP3	tubby like protein 3	0.00528725
14054	chr3	-	53271812	53271836	TKT	transketolase	0.00529006
4495	chr16	+	50063635	50063709	CNEP1R1	CTD nuclear envelope phosphatase 1 regulatory subunit 1	0.00531072
19530	chr1	+	203702350	203702528	ATP2B4	ATPase, Ca++ transporting, plasma membrane 4	0.00533503
22056	chr7	+	6770264	6770358	PMS2CL	PMS2 C-terminal like pseudogene	0.00533788
2585	chr4	+	20703763	20703844	PACRGL	PARK2 co-regulated-like	0.00534262
19550	chr17	+	78252562	78252709	RNF213	ring finger protein 213	0.00534651
32961	chr22	+	46584619	46584719	PPARA	peroxisome proliferator-activated receptor alpha	0.00537541
29518	chr1	-	155159930	155160052	MUC1	mucin 1, cell surface associated	0.00537955
8332	chr1	+	52135105	52135486	OSBPL9	oxysterol binding protein-like 9	0.00538636
23526	chr19	+	47880171	47880246	DHX34	DEAH (Asp-Glu-Ala-His) box polypeptide 34	0.00538922
31363	chr1	-	155209406	155209553	GBA	glucosidase, beta, acid	0.00539067
17225	chr1	-	86851140	86851273	ODF2L	outer dense fiber of sperm tails 2-like	0.0053928
16448	chr3	+	98489964	98490034	ST3GAL6	ST3 beta-galactoside alpha-2,3-sialyltransferase 6	0.00540235
21570	chr3	+	97484834	97484933	ARL6	ADP-ribosylation factor-like 6	0.00541087
14203	chr17	+	40174587	40174658	NKIRAS2	NFKB inhibitor interacting Ras-like 2	0.00543537
26607	chr9	-	131871041	131871182	CRAT	carnitine O-acetyltransferase	0.00544391
17536	chr4	+	76716488	76716509	USO1	USO1 vesicle transport factor	0.00544982
22085	chr1	-	151029131	151029262	CDC42SE1	CDC42 small effector 1	0.00546511
25456	chr12	-	70960214	70960484	PTPRB	protein tyrosine phosphatase, receptor type, B	0.00546924
18398	chr15	+	80390757	80390920	ZFAND6	zinc finger, AN1-type domain 6	0.00547439
11225	chr9	-	130652915	130653322	ST6GALNAC6	ST6 (alpha-N-acetyl-neuraminyl-2,3-beta-galactosyl-1,3)-N-acetylgalactosaminide alpha-2,6-sialyltransferase 6	0.00547455
27519	chr22	+	24437586	24437721	CABIN1	calcineurin binding protein 1	0.00550061
34131	chr22	-	24988183	24988390	FAM211B	family with sequence similarity 211, member B	0.00550275
8311	chr1	-	228296137	228296175	MRPL55	mitochondrial ribosomal protein L55	0.00550546
27907	chr5	-	54277824	54277974	ESM1	endothelial cell-specific molecule 1	0.00552511
3411	chr10	-	27431315	27431414	YME1L1	YME1-like 1 (S. cerevisiae)	0.00552613
16559	chr12	+	98938728	98938839	TMPO	thymopoietin	0.00552623
27413	chr17	-	17787947	17788082	TOM1L2	target of myb1-like 2 (chicken)	0.00554558
25163	chr10	-	97174250	97174412	SORBS1	sorbin and SH3 domain containing 1	0.00557223
1627	chr6	+	12129991	12130125	HIVEP1	human immunodeficiency virus type I enhancer binding protein 1	0.00558246
9961	chr4	+	52753288	52753410	DCUN1D4	DCN1, defective in cullin neddylation 1, domain containing 4 (S. cerevisiae)	0.00561429
23539	chr1	-	40542513	40542585	PPT1	palmitoyl-protein thioesterase 1	0.00561839
16232	chr2	+	26997911	26998083	SLC35F6	solute carrier family 35, member F6	0.00564576
28097	chr1	-	89453934	89454034	RBMXL1	RNA binding motif protein, X-linked-like 1	0.00565127
32953	chr17	-	17720861	17720905	SREBF1	sterol regulatory element binding transcription factor 1	0.00565273
14202	chr17	+	40174582	40174658	NKIRAS2	NFKB inhibitor interacting Ras-like 2	0.00565904
32549	chr3	+	197585704	197585776	LRCH3	leucine-rich repeats and calponin homology (CH) domain containing 3	0.00567775
31757	chr15	+	77233977	77234031	RCN2	reticulocalbin 2, EF-hand calcium binding domain	0.00569639
32382	chr10	-	75160560	75160615	ANXA7	annexin A7	0.00570093
10074	chr22	-	38642811	38642891	TMEM184B	transmembrane protein 184B	0.00570121
33918	chr11	+	71710273	71710708	IL18BP	interleukin 18 binding protein	0.00570863
1674	chr6	-	106756238	106756366	ATG5	autophagy related 5	0.00572841
8084	chr8	+	21926526	21926571	EPB49	erythrocyte membrane protein band 4.9 (dematin)	0.00577681
18430	chr17	+	39976092	39976275	FKBP10	FK506 binding protein 10, 65 kDa	0.00578287
6000	chr3	-	160807731	160807850	B3GALNT1	beta-1,3-N-acetylgalactosaminyltransferase 1 (globoside blood group)	0.00579296
9379	chr1	+	110172417	110172538	AMPD2	adenosine monophosphate deaminase 2	0.0058298
6643	chr1	+	29385100	29385157	EPB41	erythrocyte membrane protein band 4.1 (elliptocytosis 1, RH-linked)	0.00583246
5167	chr17	-	73956295	73956456	ACOX1	acyl-CoA oxidase 1, palmitoyl	0.00583762
19127	chr15	+	85429902	85430018	SLC28A1	solute carrier family 28 (sodium-coupled nucleoside transporter), member 1	0.00584391
23010	chr5	-	139941428	139941434	APBB3	amyloid beta (A4) precursor protein-binding, family B, member 3	0.00585286
14910	chr2	-	204341798	204341879	RAPH1	Ras association (RalGDS/AF-6) and pleckstrin homology domains 1	0.00585384
27720	chr11	-	112024314	112024326	IL18	interleukin 18 (interferon-gamma-inducing factor)	0.0059022
26401	chr1	-	1247819	1247881	CPSF3L	cleavage and polyadenylation specific factor 3-like	0.00590899
4668	chr2	-	110350627	110350696	2016-09-11	septin 10	0.00591572
32866	chr1	+	237024424	237024577	MTR	5-methyltetrahydrofolate-homocysteine methyltransferase	0.00592348
4067	chr1	+	16717869	16717919	SZRD1	SUZ RNA binding domain containing 1	0.00594999
2926	chr3	-	182743542	182743592	MCCC1	methylcrotonoyl-CoA carboxylase 1 (alpha)	0.00596363
32816	chr3	-	4418013	4418073	SUMF1	sulfatase modifying factor 1	0.00596444
9713	chr10	+	47943064	47943127	FAM21B	family with sequence similarity 21, member B	0.00596602
22753	chr1	-	32136156	32136247	COL16A1	collagen, type XVI, alpha 1	0.00596681
19686	chr2	+	242255836	242255970	2016-09-02	septin 2	0.00601225
7786	chrX	-	48752634	48753255	TIMM17B	translocase of inner mitochondrial membrane 17 homolog B (yeast)	0.00604315
18975	chr1	-	1323871	1323890	CCNL2	cyclin L2	0.00604723
5063	chr11	+	66290642	66290836	BBS1	Bardet-Biedl syndrome 1	0.00606588
12503	chr13	-	45914846	45914920	TPT1	tumor protein, translationally-controlled 1	0.00607432
1804	chr19	+	35541349	35541425	HPN	hepsin	0.00611307
703	chr3	+	9962608	9962653	IL17RC	interleukin 17 receptor C	0.00614735
6355	chr14	-	69345174	69345240	ACTN1	actinin, alpha 1	0.0061617
10516	chr8	-	109254340	109254575	EIF3E	eukaryotic translation initiation factor 3, subunit E	0.00619803
10518	chr8	-	109254340	109254485	EIF3E	eukaryotic translation initiation factor 3, subunit E	0.00619803
23793	chr7	-	92138642	92138725	PEX1	peroxisomal biogenesis factor 1	0.0062097
17871	chr17	-	47714120	47714171	SPOP	speckle-type POZ protein	0.00621592
24482	chr15	-	75656339	75656529	MAN2C1	mannosidase, alpha, class 2C, member 1	0.00624568
72	chr3	+	101309058	101309114	PCNP	PEST proteolytic signal containing nuclear protein	0.00624747
28245	chr8	-	130916744	130916831	FAM49B	family with sequence similarity 49, member B	0.00625735
5292	chr1	+	161173226	161173333	NDUFS2	NADH dehydrogenase (ubiquinone) Fe-S protein 2, 49kDa (NADH-coenzyme Q reductase)	0.00632087
9096	chr1	-	109504930	109505091	CLCC1	chloride channel CLIC-like 1	0.00635913
2549	chr1	-	110925455	110925588	SLC16A4	solute carrier family 16, member 4 (monocarboxylic acid transporter 5)	0.00636239
15750	chr10	-	111635285	111635357	XPNPEP1	X-prolyl aminopeptidase (aminopeptidase P) 1, soluble	0.00638598
8058	chr1	-	205743960	205744214	RAB7L1	RAB7, member RAS oncogene family-like 1	0.00641582
21743	chr7	+	142983033	142983295	TMEM139	transmembrane protein 139	0.00641864
10979	chr7	-	148777682	148777809	ZNF786	zinc finger protein 786	0.00644523
29307	chr20	-	35399827	35399876	DSN1	DSN1, MIND kinetochore complex component, homolog (S. cerevisiae)	0.00648006
12025	chr2	+	135619538	135619588	ACMSD	aminocarboxymuconate semialdehyde decarboxylase	0.00649192
6031	chr5	-	137281916	137282000	FAM13B	family with sequence similarity 13, member B	0.00649613
4662	chr6	+	111208707	111208794	AMD1	adenosylmethionine decarboxylase 1	0.00651545
11073	chr20	-	34220084	34220170	CPNE1	copine I	0.00653459
28048	chr11	-	3010358	3010501	NAP1L4	nucleosome assembly protein 1-like 4	0.00661467
25875	chr1	-	110282454	110282530	GSTM3	glutathione S-transferase mu 3 (brain)	0.00663162
23262	chr3	-	142031977	142032016	XRN1	5'-3' exoribonuclease 1	0.00668324
1506	chr17	+	57842331	57842499	VMP1	vacuole membrane protein 1	0.00668911
9735	chr17	-	15990485	15990659	NCOR1	nuclear receptor corepressor 1	0.00672617
18670	chr22	-	24029024	24029182	GUSBP11	glucuronidase, beta pseudogene 11	0.00674399
31261	chr6	+	134274322	134274563	TBPL1	TBP-like 1	0.00675254
24789	chr3	+	130887673	130887781	NEK11	NIMA-related kinase 11	0.00676736
7239	chr11	+	76170976	76171129	C11orf30	chromosome 11 open reading frame 30	0.00678096
27408	chr17	-	17796974	17797124	TOM1L2	target of myb1-like 2 (chicken)	0.0067877
17431	chr1	+	46018107	46018235	AKR1A1	aldo-keto reductase family 1, member A1 (aldehyde reductase)	0.00680198
12679	chr5	+	141350268	141350442	RNF14	ring finger protein 14	0.0068072
33507	chr12	-	39709733	39709772	KIF21A	kinesin family member 21A	0.00681187
19896	chr9	-	100675154	100675257	C9orf156	chromosome 9 open reading frame 156	0.00684691
16866	chr2	-	38976039	38976315	SRSF7	serine/arginine-rich splicing factor 7	0.00685507
3929	chr12	+	27461271	27461394	STK38L	serine/threonine kinase 38 like	0.00689305
2034	chr4	-	84367987	84368188	HELQ	helicase, POLQ-like	0.00689626
26593	chr1	-	78211105	78211284	USP33	ubiquitin specific peptidase 33	0.00691757
29219	chr12	+	69208382	69208469	MDM2	MDM2 oncogene, E3 ubiquitin protein ligase	0.00692959
6656	chr1	-	220239414	220239459	BPNT1	3'(2'), 5'-bisphosphate nucleotidase 1	0.00695019
462	chr10	-	43127742	43127887	ZNF33B	zinc finger protein 33B	0.00696381
17208	chr12	+	22214214	22214386	CMAS	cytidine monophosphate N-acetylneuraminic acid synthetase	0.00700962
14196	chr1	-	224005907	224006039	TP53BP2	tumor protein p53 binding protein, 2	0.00703176
9135	chr11	+	18420977	18421095	LDHA	lactate dehydrogenase A	0.00712528
11655	chr4	-	114827820	114827901	ARSJ	arylsulfatase family, member J	0.00713627
11917	chr1	+	213349742	213349835	RPS6KC1	ribosomal protein S6 kinase, 52kDa, polypeptide 1	0.0071513
27840	chr7	-	51150754	51150925	COBL	cordon-bleu WH2 repeat protein	0.00718476
22662	chr13	+	21141808	21142136	IFT88	intraflagellar transport 88 homolog (Chlamydomonas)	0.00720306
29268	chr18	-	692769	693175	ENOSF1	enolase superfamily member 1	0.00723242
8749	chr4	+	27009604	27009628	STIM2	stromal interaction molecule 2	0.00723534
22324	chr19	+	56886054	56886126	ZNF542	zinc finger protein 542	0.00724016
10811	chr20	+	43213740	43213845	PKIG	protein kinase (cAMP-dependent, catalytic) inhibitor gamma	0.00724284
31471	chr11	-	63993257	63993341	TRPT1	tRNA phosphotransferase 1	0.00724321
16224	chr19	-	48863328	48863433	TMEM143	transmembrane protein 143	0.00728803
30052	chr14	-	20785953	20786133	CCNB1IP1	cyclin B1 interacting protein 1, E3 ubiquitin protein ligase	0.00730581
23901	chr17	+	5331390	5331531	RPAIN	RPA interacting protein	0.00731906
34094	chr20	+	49458302	49458437	BCAS4	breast carcinoma amplified sequence 4	0.00733357
8087	chr8	+	21924595	21924670	EPB49	erythrocyte membrane protein band 4.9 (dematin)	0.00735224
6001	chr3	-	160807747	160807850	B3GALNT1	beta-1,3-N-acetylgalactosaminyltransferase 1 (globoside blood group)	0.00735783
4039	chr20	-	45228609	45228676	SLC13A3	solute carrier family 13 (sodium-dependent dicarboxylate transporter), member 3	0.00738944
12678	chr5	+	141359687	141359916	RNF14	ring finger protein 14	0.007394
4060	chr4	-	54457554	54457682	LNX1	ligand of numb-protein X 1, E3 ubiquitin protein ligase	0.00739513
21648	chr6	+	29797194	29797470	HLA-G	major histocompatibility complex, class I, G	0.00740527
8501	chr21	+	34632901	34633032	IFNAR2	interferon (alpha, beta and omega) receptor 2	0.00741659
19861	chr1	+	44069281	44069860	PTPRF	protein tyrosine phosphatase, receptor type, F	0.00745031
7380	chr10	-	119793492	119793552	RAB11FIP2	RAB11 family interacting protein 2 (class I)	0.0074513
31361	chr1	-	155213885	155214024	GBA	glucosidase, beta, acid	0.00745352
12502	chr13	-	45914846	45914955	TPT1	tumor protein, translationally-controlled 1	0.0074706
32403	chr12	+	111065856	111066029	TCTN1	tectonic family member 1	0.00747939
23548	chr10	-	15182985	15183028	NMT2	N-myristoyltransferase 2	0.00750271
17809	chr1	+	155033890	155033965	ADAM15	ADAM metallopeptidase domain 15	0.00750976
3880	chr16	-	67220661	67220787	EXOC3L1	exocyst complex component 3-like 1	0.0075186
25830	chr7	+	99160816	99160889	ZNF655	zinc finger protein 655	0.00754215
11995	chr17	+	61560389	61560534	ACE	angiotensin I converting enzyme (peptidyl-dipeptidase A) 1	0.00755684
2795	chr3	+	32490945	32491044	CMTM7	CKLF-like MARVEL transmembrane domain containing 7	0.00756485
24178	chr1	+	39930766	39930784	MACF1	microtubule-actin crosslinking factor 1	0.00756537
8480	chr5	-	140967790	140967817	DIAPH1	diaphanous homolog 1 (Drosophila)	0.00756975
3504	chr10	+	51568293	51568390	NCOA4	nuclear receptor coactivator 4	0.0075729
18097	chr17	-	40289779	40289896	RAB5C	RAB5C, member RAS oncogene family	0.00759591
7699	chr19	+	4358079	4358169	MPND	MPN domain containing	0.00761632
14216	chr14	+	103800725	103800934	EIF5	eukaryotic translation initiation factor 5	0.00763124
17060	chr4	+	57349304	57349436	SRP72	signal recognition particle 72kDa	0.00763409
8828	chr2	-	144764748	144765102	GTDC1	glycosyltransferase-like domain containing 1	0.00764071
22428	chr9	+	37762539	37762682	TRMT10B	tRNA methyltransferase 10 homolog B (S. cerevisiae)	0.00765608
27381	chr13	+	28771321	28771483	PAN3	PAN3 poly(A) specific ribonuclease subunit homolog (S. cerevisiae)	0.0076639
25316	chr4	+	128910875	128910976	C4orf29	chromosome 4 open reading frame 29	0.00768379
18666	chr22	-	24029017	24029182	GUSBP11	glucuronidase, beta pseudogene 11	0.00770229
29260	chr16	-	9023225	9023400	USP7	ubiquitin specific peptidase 7 (herpes virus-associated)	0.00771314
5172	chr2	+	204276007	204276094	ABI2	abl-interactor 2	0.00773499
22266	chr2	-	175939727	175939815	ATF2	activating transcription factor 2	0.00775144
16426	chr15	+	41104896	41105100	ZFYVE19	zinc finger, FYVE domain containing 19	0.00775565
27660	chr10	-	103344358	103344477	POLL	polymerase (DNA directed), lambda	0.00777451
7558	chr9	-	73236159	73236189	TRPM3	transient receptor potential cation channel, subfamily M, member 3	0.00778862
11942	chr3	-	48731891	48731958	IP6K2	inositol hexakisphosphate kinase 2	0.0078368
27751	chr17	+	16342973	16343017	C17orf76-AS1	C17orf76 antisense RNA 1	0.00785007
17679	chr15	+	96041621	96041708			0.0078502
31436	chr3	-	169866873	169867032	PHC3	polyhomeotic homolog 3 (Drosophila)	0.00785377
5845	chr6	-	15651543	15651594	DTNBP1	dystrobrevin binding protein 1	0.00787729
29521	chr1	-	155160483	155160539	MUC1	mucin 1, cell surface associated	0.0078876
31037	chr5	-	86700660	86700824	CCNH	cyclin H	0.00790181
10361	chr7	-	6089542	6089676	EIF2AK1	eukaryotic translation initiation factor 2-alpha kinase 1	0.00791503
28758	chr14	-	23378691	23378804	RBM23	RNA binding motif protein 23	0.00796356
30960	chr2	+	48732702	48732735	PPP1R21	protein phosphatase 1, regulatory subunit 21	0.00799371
3640	chr20	+	330281	330476	NRSN2	neurensin 2	0.00800355
20048	chr3	+	57857362	57857425	SLMAP	sarcolemma associated protein	0.00801207
1443	chr3	-	172365675	172365904	NCEH1	neutral cholesterol ester hydrolase 1	0.00802115
10300	chr11	-	72342121	72342183	PDE2A	phosphodiesterase 2A, cGMP-stimulated	0.00806382
263	chr2	-	25061715	25061781	ADCY3	adenylate cyclase 3	0.0080747
4054	chr11	+	5624475	5624965	TRIM6	tripartite motif containing 6	0.00808191
30380	chr14	+	105181620	105181677	INF2	inverted formin, FH2 and WH2 domain containing	0.00809968
27552	chr5	-	141021963	141022070	FCHSD1	FCH and double SH3 domains 1	0.00811312
22954	chr6	+	168294541	168294586	MLLT4	myeloid/lymphoid or mixed-lineage leukemia (trithorax homolog, Drosophila); translocated to, 4	0.00811599
5934	chr11	+	64121475	64121642	CCDC88B	coiled-coil domain containing 88B	0.00812367
31932	chr14	+	75349293	75349327	DLST	dihydrolipoamide S-succinyltransferase (E2 component of 2-oxo-glutarate complex)	0.00813619
19493	chr10	-	97975076	97975145	BLNK	B-cell linker	0.00814285
23924	chr4	-	152086740	152086848	SH3D19	SH3 domain containing 19	0.00817163
13534	chr5	+	133912457	133912586	PHF15	PHD finger protein 15	0.00818407
20184	chr3	-	170857258	170857345	TNIK	TRAF2 and NCK interacting kinase	0.00820085
9179	chr15	-	59960301	59960337	BNIP2	BCL2/adenovirus E1B 19kDa interacting protein 2	0.00826744
33052	chr8	+	42196529	42196587	POLB	polymerase (DNA directed), beta	0.0082735
8388	chr15	+	63353911	63353987	TPM1	tropomyosin 1 (alpha)	0.00833218
19572	chr8	-	124747994	124748117	ANXA13	annexin A13	0.00834227
29483	chr2	-	241448764	241448872	ANKMY1	ankyrin repeat and MYND domain containing 1	0.00835936
9377	chr1	+	110172421	110172538	AMPD2	adenosine monophosphate deaminase 2	0.00837214
27904	chr19	-	37656496	37656598	ZNF585A	zinc finger protein 585A	0.00839038
23844	chr16	+	3115781	3115827	IL32	interleukin 32	0.00840464
5467	chr20	-	33868456	33868632	EIF6	eukaryotic translation initiation factor 6	0.0084177
28317	chr12	+	9845423	9845527	CLEC2D	C-type lectin domain family 2, member D	0.00843266
9529	chr10	-	1089938	1090111	IDI1	isopentenyl-diphosphate delta isomerase 1	0.00844041
4318	chr14	+	103964838	103964865	MARK3	MAP/microtubule affinity-regulating kinase 3	0.00846771
25300	chr7	+	100861599	100861766	ZNHIT1	zinc finger, HIT-type containing 1	0.00850559
4108	chr13	+	45964848	45965037	TPT1-AS1	TPT1 antisense RNA 1	0.0085077
11748	chr1	+	207941123	207941168	CD46	CD46 molecule, complement regulatory protein	0.00850856
23483	chr1	+	227919285	227919448	SNAP47	synaptosomal-associated protein, 47kDa	0.00851704
18854	chr3	-	58899433	58899590	C3orf67	chromosome 3 open reading frame 67	0.00859253
27450	chr3	-	167758573	167758657	GOLIM4	golgi integral membrane protein 4	0.00859517
20162	chr16	-	15802659	15802698	MYH11	myosin, heavy chain 11, smooth muscle	0.00861996
20323	chr7	-	65444713	65444898	GUSB	glucuronidase, beta	0.00862169
25897	chr6	+	90315725	90315824	ANKRD6	ankyrin repeat domain 6	0.00864703
16927	chr2	+	74686604	74686689	WBP1	WW domain binding protein 1	0.00867876
18642	chr17	-	131558	131645	RPH3AL	rabphilin 3A-like (without C2 domains)	0.00869319
3246	chr8	-	120584415	120584490	ENPP2	ectonucleotide pyrophosphatase/phosphodiesterase 2	0.00873807
3245	chr8	-	120608086	120608242	ENPP2	ectonucleotide pyrophosphatase/phosphodiesterase 2	0.00874605
12017	chr19	+	18854917	18854965	CRTC1	CREB regulated transcription coactivator 1	0.00875003
31063	chr12	-	53554910	53554975	CSAD	cysteine sulfinic acid decarboxylase	0.00876804
26670	chr7	-	50799968	50800065	GRB10	growth factor receptor-bound protein 10	0.00878114
16324	chr12	+	10461986	10462079	KLRD1	killer cell lectin-like receptor subfamily D, member 1	0.00878402
24461	chr6	+	30863180	30863291	DDR1	discoidin domain receptor tyrosine kinase 1	0.00878446
26869	chr19	-	5834850	5835088	FUT6	fucosyltransferase 6 (alpha (1,3) fucosyltransferase)	0.00878628
10817	chr2	+	11315093	11315135	PQLC3	PQ loop repeat containing 3	0.00880589
20210	chr1	+	160721134	160721238	SLAMF7	SLAM family member 7	0.0088462
2364	chr8	+	38050205	38050313	BAG4	BCL2-associated athanogene 4	0.00886653
24368	chr6	-	36720810	36720872	CPNE5	copine V	0.00888204
12561	chr9	+	86243095	86243126	IDNK	idnK, gluconokinase homolog (E. coli)	0.00891271
7548	chr12	-	76461150	76461253	NAP1L1	nucleosome assembly protein 1-like 1	0.00893047
24963	chr19	+	36709023	36709097	ZNF146	zinc finger protein 146	0.00894538
2806	chr6	+	43749692	43749824	VEGFA	vascular endothelial growth factor A	0.00895724
7522	chr2	-	128255715	128255813	IWS1	IWS1 homolog (S. cerevisiae)	0.0089608
4784	chr11	-	124980539	124980642	TMEM218	transmembrane protein 218	0.00896226
23953	chr10	-	5684435	5684516	ASB13	ankyrin repeat and SOCS box containing 13	0.00901203
2440	chr18	+	77802134	77802219	RBFA	ribosome binding factor A (putative)	0.009032
535	chr3	-	100558915	100559008	ABI3BP	ABI family, member 3 (NESH) binding protein	0.00903628
15830	chr1	-	75190394	75190518	CRYZ	crystallin, zeta (quinone reductase)	0.00907909
19752	chr1	+	28206154	28206565	THEMIS2	thymocyte selection associated family member 2	0.00908006
13908	chr19	-	3542773	3542975	MFSD12	major facilitator superfamily domain containing 12	0.00910034
7093	chr5	+	56509900	56510020	GPBP1	GC-rich promoter binding protein 1	0.00910404
16216	chr17	+	19558593	19558700	ALDH3A2	aldehyde dehydrogenase 3 family, member A2	0.00910616
13949	chr7	-	92775221	92775353	SAMD9L	sterile alpha motif domain containing 9-like	0.00913763
5844	chr6	-	15651543	15651639	DTNBP1	dystrobrevin binding protein 1	0.00915591
24621	chr8	-	146002842	146002962	ZNF34	zinc finger protein 34	0.00916511
17183	chr3	-	123471177	123471385	MYLK	myosin light chain kinase	0.00920451
28238	chr3	-	196876613	196876667	DLG1	discs, large homolog 1 (Drosophila)	0.0092821
29686	chr3	-	137831205	137831342	DZIP1L	DAZ interacting protein 1-like	0.00931937
5776	chr17	-	79892528	79892621	PYCR1	pyrroline-5-carboxylate reductase 1	0.00934643
32466	chr5	+	134125795	134125912	DDX46	DEAD (Asp-Glu-Ala-Asp) box polypeptide 46	0.00935429
26157	chr6	+	44193709	44193904	SLC29A1	solute carrier family 29 (nucleoside transporters), member 1	0.00936823
34096	chr6	+	155063089	155063152	SCAF8	SR-related CTD-associated factor 8	0.00938251
1444	chr3	-	172365651	172365904	NCEH1	neutral cholesterol ester hydrolase 1	0.00941944
31618	chr10	-	75294357	75294528	USP54	ubiquitin specific peptidase 54	0.0094229
23008	chr5	-	139941428	139941580	APBB3	amyloid beta (A4) precursor protein-binding, family B, member 3	0.00942394
3957	chr18	+	34238037	34238151	FHOD3	formin homology 2 domain containing 3	0.00942507
3065	chr4	-	121737986	121738079	PRDM5	PR domain containing 5	0.00945441
31575	chr12	-	88909310	88909394	KITLG	KIT ligand	0.0094556
10556	chr13	+	98009049	98009103	MBNL2	muscleblind-like splicing regulator 2	0.00946453
27752	chr17	+	16342894	16343017	C17orf76-AS1	C17orf76 antisense RNA 1	0.00947046
30035	chr22	+	38251571	38251651	EIF3L	eukaryotic translation initiation factor 3, subunit L	0.00951994
24115	chr4	+	83986212	83986308	COPS4	COP9 signalosome subunit 4	0.0095522
10072	chr11	-	116738661	116738805	SIK3	SIK family kinase 3	0.00956282
8314	chr1	-	228296137	228296209	MRPL55	mitochondrial ribosomal protein L55	0.00956406
33376	chr6	-	75977356	75977464	TMEM30A	transmembrane protein 30A	0.00960054
5004	chr10	-	16858971	16859083	RSU1	Ras suppressor protein 1	0.00960772
33252	chr20	-	37056322	37056409			0.00960787
23902	chr17	+	5329290	5329402	RPAIN	RPA interacting protein	0.00962817
29961	chrX	+	133512034	133512136	PHF6	PHD finger protein 6	0.00963294
26116	chr8	-	74650518	74650584	STAU2	staufen, RNA binding protein, homolog 2 (Drosophila)	0.00964346
33845	chr11	+	118505639	118505769	PHLDB1	pleckstrin homology-like domain, family B, member 1	0.00964356
1818	chr17	+	21199397	21199522	MAP2K3	mitogen-activated protein kinase kinase 3	0.00966619
25927	chr11	-	903703	903778	CHID1	chitinase domain containing 1	0.00967814
22557	chr1	+	154426963	154427057	IL6R	interleukin 6 receptor	0.00968181
25157	chr10	-	97135729	97135813	SORBS1	sorbin and SH3 domain containing 1	0.00971294
3840	chrX	-	54020033	54020336	PHF8	PHD finger protein 8	0.00974182
9072	chr8	-	144917989	144918045	NRBP2	nuclear receptor binding protein 2	0.00974379
29412	chr12	+	7021893	7022191	LRRC23	leucine rich repeat containing 23	0.00975815
11077	chr20	-	34220084	34220156	CPNE1	copine I	0.0097649
11348	chr15	-	59205697	59205895	SLTM	SAFB-like, transcription modulator	0.00978844
28710	chr4	+	144378832	144378922	GAB1	GRB2-associated binding protein 1	0.00980535
13463	chr1	+	204960419	204960434	NFASC	neurofascin	0.00985837
18076	chr22	-	30223465	30223589	ASCC2	activating signal cointegrator 1 complex subunit 2	0.00986025
18803	chr22	+	18185008	18185152	BCL2L13	BCL2-like 13 (apoptosis facilitator)	0.00986448
14768	chr2	+	66796181	66796277	MEIS1	Meis homeobox 1	0.00989969
13386	chr13	-	37541808	37541944	ALG5	ALG5, dolichyl-phosphate beta-glucosyltransferase	0.00990907
22088	chr11	+	64326606	64326710	SLC22A11	solute carrier family 22 (organic anion/urate transporter), member 11	0.00992722
616	chr16	-	89824984	89825113	FANCA	Fanconi anemia, complementation group A	0.00992904
33490	chr17	+	59457866	59457932	BCAS3	breast carcinoma amplified sequence 3	0.00997676
25049	chr5	-	140062684	140062804	HARS	histidyl-tRNA synthetase	0.00999123
27492	chr12	+	27829996	27830029	PPFIBP1	PTPRF interacting protein, binding protein 1 (liprin beta 1)	0.00999154

## Sheet: LGG
Supplementary Table 4. Full lists of survival associated alternative splicing events at nominal P-value cutoff of 0.01 for six cancer types.
Exon ID	Chromosome	Strand	Exon Start	Exon End	Gene Name	Gene Description	SURVIV P
2353	chr1	+	24989673	24989715	SRRM1	serine/arginine repetitive matrix 1	6.28452e-11
30354	chr19	+	11144442	11144541	SMARCA4	SWI/SNF related, matrix associated, actin dependent regulator of chromatin, subfamily a, member 4	1.50108e-10
32651	chr8	-	125569921	125570116	MTSS1	metastasis suppressor 1	4.82099e-10
27014	chr9	+	71864290	71864401	TJP2	tight junction protein 2	1.1361e-09
19301	chr4	-	83277689	83277836	HNRNPD	heterogeneous nuclear ribonucleoprotein D (AU-rich element RNA binding protein 1, 37kDa)	2.329e-09
33585	chr20	+	47897021	47897107	ZFAS1	ZNFX1 antisense RNA 1	4.40582e-09
20500	chr3	-	47908735	47908828	MAP4	microtubule-associated protein 4	4.54238e-09
12740	chr9	-	136634538	136634625	VAV2	vav 2 guanine nucleotide exchange factor	7.62804e-09
22768	chr19	+	19612777	19612852	GATAD2A	GATA zinc finger domain containing 2A	8.16468e-09
1208	chr11	+	73598075	73598144	PAAF1	proteasomal ATPase-associated factor 1	9.38552e-09
1211	chr11	+	73598084	73598144	PAAF1	proteasomal ATPase-associated factor 1	1.07982e-08
32648	chr8	-	125570953	125571073	MTSS1	metastasis suppressor 1	1.12087e-08
27931	chr12	+	53861588	53861627	PCBP2	poly(rC) binding protein 2	1.36848e-08
21291	chr14	-	21492144	21492255	NDRG2	NDRG family member 2	1.49096e-08
26752	chr14	+	56139889	56139973	KTN1	kinectin 1 (kinesin receptor)	2.11141e-08
1209	chr11	+	73597973	73598144	PAAF1	proteasomal ATPase-associated factor 1	2.14602e-08
18989	chr2	-	36787927	36788008	FEZ2	fasciculation and elongation protein zeta 2 (zygin II)	2.68801e-08
25583	chr8	-	141779673	141779691	PTK2	protein tyrosine kinase 2	3.21091e-08
23808	chr19	+	34717312	34717369	LSM14A	LSM14A, SCD6 homolog A (S. cerevisiae)	3.75207e-08
17625	chr16	+	19661703	19661781	C16orf62	chromosome 16 open reading frame 62	3.77786e-08
26571	chr6	-	29577005	29577156	GABBR1	gamma-aminobutyric acid (GABA) B receptor, 1	4.39657e-08
6566	chr2	+	152324987	152325065	RIF1	RAP1 interacting factor homolog (yeast)	4.57712e-08
11957	chr3	-	48732126	48732257	IP6K2	inositol hexakisphosphate kinase 2	5.07209e-08
8388	chr15	+	63353911	63353987	TPM1	tropomyosin 1 (alpha)	6.8567e-08
23903	chr17	+	5329555	5329619	RPAIN	RPA interacting protein	6.88113e-08
9608	chr12	-	50526744	50527851	CERS5	ceramide synthase 5	6.98524e-08
5268	chr20	+	62507168	62507228	TPD52L2	tumor protein D52-like 2	7.97497e-08
8837	chr6	+	31804200	31804294	C6orf48	chromosome 6 open reading frame 48	8.03181e-08
15459	chr11	+	64882785	64882866	TM7SF2	transmembrane 7 superfamily member 2	8.33313e-08
33592	chr13	+	44964492	44964714	SERP2	stress-associated endoplasmic reticulum protein family member 2	1.40805e-07
8835	chr6	+	31804075	31804294	C6orf48	chromosome 6 open reading frame 48	1.55106e-07
8838	chr6	+	31804071	31804294	C6orf48	chromosome 6 open reading frame 48	1.55106e-07
21286	chr14	-	21492134	21492255	NDRG2	NDRG family member 2	1.66854e-07
33208	chr1	+	20397337	20397437	PLA2G5	phospholipase A2, group V	1.75863e-07
19449	chr14	-	100841619	100841743	WARS	tryptophanyl-tRNA synthetase	1.79037e-07
19455	chr14	-	100841619	100841687	WARS	tryptophanyl-tRNA synthetase	1.79037e-07
19456	chr14	-	100841619	100841740	WARS	tryptophanyl-tRNA synthetase	1.79037e-07
17367	chr14	-	23559190	23559310	ACIN1	apoptotic chromatin condensation inducer 1	1.86438e-07
2348	chrX	-	152728493	152728559	HAUS7	HAUS augmin-like complex, subunit 7	2.19827e-07
20880	chrX	+	55753739	55753823	RRAGB	Ras-related GTP binding B	2.85419e-07
22134	chr19	+	50305790	50305856	AP2A1	adaptor-related protein complex 2, alpha 1 subunit	3.10594e-07
11973	chr2	+	64069192	64069338	UGP2	UDP-glucose pyrophosphorylase 2	3.32971e-07
33588	chr19	+	11032050	11032119	CARM1	coactivator-associated arginine methyltransferase 1	4.41857e-07
12742	chr19	+	8538547	8538592	HNRNPM	heterogeneous nuclear ribonucleoprotein M	4.66069e-07
14853	chr15	-	60689453	60689537	ANXA2	annexin A2	4.80429e-07
24347	chrX	+	48372514	48372529	PORCN	porcupine homolog (Drosophila)	5.26323e-07
12364	chr11	+	57505307	57505498	TMX2	thioredoxin-related transmembrane protein 2	5.28086e-07
22549	chr19	-	48735709	48736046	CARD8	caspase recruitment domain family, member 8	5.62336e-07
7872	chr12	-	49523901	49524185	TUBA1B	tubulin, alpha 1b	5.94641e-07
7873	chr12	-	49523901	49524057	TUBA1B	tubulin, alpha 1b	5.94641e-07
7874	chr12	-	49523901	49524127	TUBA1B	tubulin, alpha 1b	5.94641e-07
9601	chr12	-	50526744	50526847	CERS5	ceramide synthase 5	6.14285e-07
17925	chr15	+	75308933	75309090	SCAMP5	secretory carrier membrane protein 5	6.28083e-07
25390	chr22	-	29735742	29735763	AP1B1	adaptor-related protein complex 1, beta 1 subunit	6.53647e-07
4589	chr15	-	101826418	101826498	SNRPA1	small nuclear ribonucleoprotein polypeptide A'	7.69277e-07
11243	chr10	+	70516029	70516240	CCAR1	cell division cycle and apoptosis regulator 1	8.51735e-07
8290	chr17	+	4795696	4795807	MINK1	misshapen-like kinase 1	8.68196e-07
15860	chr10	+	79799961	79799983	RPS24	ribosomal protein S24	9.43358e-07
16048	chr3	+	77681624	77681807	ROBO2	roundabout, axon guidance receptor, homolog 2 (Drosophila)	9.92589e-07
25950	chr1	+	17939552	17939669	ARHGEF10L	Rho guanine nucleotide exchange factor (GEF) 10-like	1.04634e-06
27315	chr3	-	145795648	145795711	PLOD2	procollagen-lysine, 2-oxoglutarate 5-dioxygenase 2	1.05865e-06
14584	chr4	+	114295919	114296102	ANK2	ankyrin 2, neuronal	1.18768e-06
3615	chr4	+	141300722	141300806	SCOC	short coiled-coil protein	1.18882e-06
16912	chr18	-	47801739	47801814	MBD1	methyl-CpG binding domain protein 1	1.22429e-06
21310	chr5	-	146981303	146981374	JAKMIP2	janus kinase and microtubule interacting protein 2	1.49545e-06
5437	chr5	-	180664224	180664319	GNB2L1	guanine nucleotide binding protein (G protein), beta polypeptide 2-like 1	1.56643e-06
2132	chr7	+	56141866	56141911	SUMF2	sulfatase modifying factor 2	1.58239e-06
7865	chr1	+	154962035	154962183	FLAD1	flavin adenine dinucleotide synthetase 1	1.64511e-06
12361	chr11	+	57505257	57505498	TMX2	thioredoxin-related transmembrane protein 2	1.75762e-06
6284	chr3	-	37132957	37133029	LRRFIP2	leucine rich repeat (in FLII) interacting protein 2	1.84622e-06
25825	chr7	+	99168882	99169002	ZNF655	zinc finger protein 655	1.95366e-06
22950	chr2	+	9531190	9531325	ASAP2	ArfGAP with SH3 domain, ankyrin repeat and PH domain 2	2.03096e-06
32829	chr8	-	144873835	144873910	SCRIB	scribbled planar cell polarity protein	2.05655e-06
6961	chr15	+	57544618	57544690	TCF12	transcription factor 12	2.12199e-06
645	chr11	-	118896401	118896467	SLC37A4	solute carrier family 37 (glucose-6-phosphate transporter), member 4	2.12927e-06
12358	chr11	+	57505384	57505498	TMX2	thioredoxin-related transmembrane protein 2	2.34172e-06
24768	chrX	-	148573068	148573198	IDS	iduronate 2-sulfatase	2.38513e-06
8392	chr15	+	63353396	63353472	TPM1	tropomyosin 1 (alpha)	2.47764e-06
23538	chr20	+	35176434	35176596	MYL9	myosin, light chain 9, regulatory	2.48242e-06
23866	chr4	-	101950322	101950352	PPP3CA	protein phosphatase 3, catalytic subunit, alpha isozyme	2.49961e-06
23924	chr4	-	152086740	152086848	SH3D19	SH3 domain containing 19	2.57898e-06
32679	chr11	-	67232526	67232571	TMEM134	transmembrane protein 134	2.70863e-06
349	chrX	+	47030426	47030657	RBM10	RNA binding motif protein 10	2.77964e-06
7474	chr2	-	97272706	97272784	KANSL3	KAT8 regulatory NSL complex subunit 3	2.86688e-06
25163	chr10	-	97174250	97174412	SORBS1	sorbin and SH3 domain containing 1	3.06568e-06
10912	chr12	+	4655474	4655584	RAD51AP1	RAD51 associated protein 1	3.07819e-06
13005	chr15	+	69745985	69746060	RPLP1	ribosomal protein, large, P1	3.15577e-06
2505	chr2	-	127825738	127825831	BIN1	bridging integrator 1	3.24821e-06
5218	chr22	-	43272893	43273016	PACSIN2	protein kinase C and casein kinase substrate in neurons 2	3.25947e-06
18220	chr21	-	27369674	27369731	APP	amyloid beta (A4) precursor protein	3.31314e-06
22943	chr15	-	72541585	72541655	PARP6	poly (ADP-ribose) polymerase family, member 6	3.48807e-06
2989	chr11	+	118404134	118404266	TMEM25	transmembrane protein 25	3.69642e-06
7354	chr3	-	146254326	146254352	PLSCR1	phospholipid scramblase 1	3.92189e-06
33432	chrX	+	69713225	69713325	DLG3	discs, large homolog 3 (Drosophila)	4.03377e-06
13613	chr13	+	28006867	28006941	GTF3A	general transcription factor IIIA	4.14703e-06
26449	chr4	-	83783686	83783725	SEC31A	SEC31 homolog A (S. cerevisiae)	4.33038e-06
3962	chr3	+	41265680	41265812	CTNNB1	catenin (cadherin-associated protein), beta 1, 88kDa	4.52805e-06
9877	chr8	-	87497100	87497190	RMDN1	regulator of microtubule dynamics 1	4.72315e-06
32578	chr17	-	38798706	38798811	SMARCE1	SWI/SNF related, matrix associated, actin dependent regulator of chromatin, subfamily e, member 1	5.08338e-06
27379	chr20	+	34142142	34142157	ERGIC3	ERGIC and golgi 3	5.12691e-06
8762	chr2	+	210588318	210588411	MAP2	microtubule-associated protein 2	6.10556e-06
32677	chr11	-	67232526	67232738	TMEM134	transmembrane protein 134	6.11033e-06
13927	chr6	+	44103064	44103103	TMEM63B	transmembrane protein 63B	6.1239e-06
15051	chr7	+	102732923	102733100	ARMC10	armadillo repeat containing 10	6.21293e-06
4190	chr1	+	44345006	44345179	ST3GAL3	ST3 beta-galactoside alpha-2,3-sialyltransferase 3	6.22078e-06
14423	chr8	-	62556503	62556560	ASPH	aspartate beta-hydroxylase	6.25516e-06
31583	chr9	+	96285561	96285645	FAM120A	family with sequence similarity 120A	6.37185e-06
4320	chr14	+	103957288	103957444	MARK3	MAP/microtubule affinity-regulating kinase 3	6.7189e-06
3794	chr8	+	27954735	27954835	ELP3	elongator acetyltransferase complex subunit 3	6.89577e-06
29311	chr12	+	112457559	112457698	ERP29	endoplasmic reticulum protein 29	7.41256e-06
17088	chrX	-	99959722	99959882	SYTL4	synaptotagmin-like 4	7.44171e-06
8385	chr4	-	109681343	109681462	AGXT2L1	alanine-glyoxylate aminotransferase 2-like 1	7.47226e-06
18222	chr21	-	27372329	27372497	APP	amyloid beta (A4) precursor protein	7.55547e-06
15866	chr8	-	21996438	21996574	REEP4	receptor accessory protein 4	7.59611e-06
29370	chr7	+	87815929	87816016	ADAM22	ADAM metallopeptidase domain 22	7.85226e-06
28042	chr11	-	2970456	2970494	NAP1L4	nucleosome assembly protein 1-like 4	7.86916e-06
4682	chr2	-	8888016	8888130	KIDINS220	kinase D-interacting substrate, 220kDa	7.9288e-06
4440	chr7	+	128457811	128457918	CCDC136	coiled-coil domain containing 136	8.05028e-06
1613	chr17	+	30693683	30693776	ZNF207	zinc finger protein 207	8.20726e-06
19364	chr11	-	773521	773629	PDDC1	Parkinson disease 7 domain containing 1	8.26508e-06
19367	chr11	-	773427	773629	PDDC1	Parkinson disease 7 domain containing 1	8.32528e-06
19238	chr15	-	45465773	45465856	SHF	Src homology 2 domain containing F	8.34633e-06
31593	chr11	+	112100930	112100953	PTS	6-pyruvoyltetrahydropterin synthase	8.46279e-06
24346	chrX	+	48372514	48372529	PORCN	porcupine homolog (Drosophila)	9.37597e-06
7171	chr1	+	183516237	183516387	SMG7	smg-7 homolog, nonsense mediated mRNA decay factor (C. elegans)	9.51384e-06
30112	chr11	-	10823207	10823321	EIF4G2	eukaryotic translation initiation factor 4 gamma, 2	9.53764e-06
20496	chr3	-	47910703	47910817	MAP4	microtubule-associated protein 4	9.62406e-06
29718	chr1	-	33497144	33497262	AK2	adenylate kinase 2	9.88344e-06
14420	chr8	-	62559308	62559437	ASPH	aspartate beta-hydroxylase	1.01114e-05
20189	chr12	-	124811954	124812179	NCOR2	nuclear receptor corepressor 2	1.01715e-05
27751	chr17	+	16342973	16343017	C17orf76-AS1	C17orf76 antisense RNA 1	1.02342e-05
624	chr5	-	179294444	179294495	TBC1D9B	TBC1 domain family, member 9B (with GRAM domain)	1.04209e-05
2122	chr7	+	56142278	56142429	SUMF2	sulfatase modifying factor 2	1.06983e-05
30940	chr8	+	73942570	73942630	TERF1	telomeric repeat binding factor (NIMA-interacting) 1	1.07816e-05
20190	chr12	-	124812092	124812179	NCOR2	nuclear receptor corepressor 2	1.14037e-05
12975	chr5	+	61668264	61668378	KIF2A	kinesin heavy chain member 2A	1.15858e-05
22636	chr15	+	79606882	79606997	TMED3	transmembrane emp24 protein transport domain containing 3	1.16016e-05
19530	chr1	+	203702350	203702528	ATP2B4	ATPase, Ca++ transporting, plasma membrane 4	1.16872e-05
31616	chr10	-	75264607	75264748	USP54	ubiquitin specific peptidase 54	1.22347e-05
28917	chr8	-	144672777	144672905	EEF1D	eukaryotic translation elongation factor 1 delta (guanine nucleotide exchange protein)	1.2581e-05
28930	chr8	-	144672777	144672908	EEF1D	eukaryotic translation elongation factor 1 delta (guanine nucleotide exchange protein)	1.2581e-05
14324	chr2	+	220397604	220397661	ASIC4	acid-sensing (proton-gated) ion channel family member 4	1.30909e-05
23056	chr1	+	154241837	154241888	UBAP2L	ubiquitin associated protein 2-like	1.33578e-05
7479	chr17	+	36655173	36655196	ARHGAP23	Rho GTPase activating protein 23	1.42794e-05
10817	chr2	+	11315093	11315135	PQLC3	PQ loop repeat containing 3	1.47148e-05
28988	chr14	+	67390910	67391009	GPHN	gephyrin	1.47353e-05
25547	chr2	-	242619643	242619734	DTYMK	deoxythymidylate kinase (thymidylate kinase)	1.58108e-05
1492	chr4	+	15042087	15042111	CPEB2	cytoplasmic polyadenylation element binding protein 2	1.62704e-05
7951	chr12	-	121686408	121686537	CAMKK2	calcium/calmodulin-dependent protein kinase kinase 2, beta	1.63932e-05
10519	chr1	-	37962307	37962337	MEAF6	MYST/Esa1-associated factor 6	1.66268e-05
27274	chr19	+	18542162	18542228	SSBP4	single stranded DNA binding protein 4	1.67046e-05
28937	chr8	-	144671160	144672262	EEF1D	eukaryotic translation elongation factor 1 delta (guanine nucleotide exchange protein)	1.67817e-05
4415	chr11	+	118958964	118959018	HMBS	hydroxymethylbilane synthase	1.75957e-05
25860	chr7	+	74133197	74133260	GTF2I	general transcription factor IIi	1.78389e-05
26481	chr12	-	111891480	111891649	ATXN2	ataxin 2	1.79029e-05
10195	chr6	-	136588166	136588313	BCLAF1	BCL2-associated transcription factor 1	1.80152e-05
13838	chr11	+	46686398	46686509	ATG13	autophagy related 13	1.99465e-05
8546	chr19	+	7921977	7922010	EVI5L	ecotropic viral integration site 5-like	2.30433e-05
15267	chr16	-	30128474	30128606	MAPK3	mitogen-activated protein kinase 3	2.3077e-05
15055	chr7	+	102737723	102737795	ARMC10	armadillo repeat containing 10	2.46046e-05
10736	chr14	-	68129745	68129907	VTI1B	vesicle transport through interaction with t-SNAREs 1B	2.49704e-05
5269	chr4	-	17493854	17493963	QDPR	quinoid dihydropteridine reductase	2.5034e-05
23880	chr5	+	82832825	82838087	VCAN	versican	2.54733e-05
5167	chr17	-	73956295	73956456	ACOX1	acyl-CoA oxidase 1, palmitoyl	2.58656e-05
25164	chr10	-	97174250	97174619	SORBS1	sorbin and SH3 domain containing 1	2.60943e-05
21357	chr4	-	57516848	57516978	HOPX	HOP homeobox	2.71208e-05
15994	chr17	+	44067243	44067441	MAPT	microtubule-associated protein tau	2.85811e-05
10261	chr12	+	42745686	42745851	PPHLN1	periphilin 1	2.91118e-05
17706	chr19	-	16487932	16488065	EPS15L1	epidermal growth factor receptor pathway substrate 15-like 1	2.94759e-05
1263	chr6	-	131190702	131191266	EPB41L2	erythrocyte membrane protein band 4.1-like 2	2.96417e-05
15958	chr4	+	169817699	169817750	PALLD	palladin, cytoskeletal associated protein	3.1078e-05
27752	chr17	+	16342894	16343017	C17orf76-AS1	C17orf76 antisense RNA 1	3.1123e-05
3032	chr1	-	156376871	156376989	C1orf61	chromosome 1 open reading frame 61	3.14896e-05
18788	chr4	-	13462322	13462452	RAB28	RAB28, member RAS oncogene family	3.16337e-05
23100	chr21	+	33825619	33825816	EVA1C	eva-1 homolog C (C. elegans)	3.25858e-05
9413	chr12	-	68710360	68710390	MDM1	Mdm1 nuclear protein homolog (mouse)	3.31446e-05
22783	chr10	+	123988860	123989001	TACC2	transforming, acidic coiled-coil containing protein 2	3.46418e-05
3478	chr11	-	72851075	72851173	FCHSD2	FCH and double SH3 domains 2	3.47726e-05
12493	chr1	-	32193625	32193682	BAI2	brain-specific angiogenesis inhibitor 2	3.58917e-05
30229	chr6	-	127651953	127652175	ECHDC1	enoyl CoA hydratase domain containing 1	3.70035e-05
21290	chr14	-	21492144	21492255	NDRG2	NDRG family member 2	3.7947e-05
19671	chr17	-	74731853	74731957	SRSF2	serine/arginine-rich splicing factor 2	3.86581e-05
19199	chr8	+	104225146	104225313	BAALC	brain and acute leukemia, cytoplasmic	3.87174e-05
12290	chr14	+	104158695	104158762	KLC1	kinesin light chain 1	3.93505e-05
5620	chr3	+	149531711	149531813	RNF13	ring finger protein 13	4.04472e-05
10262	chr12	+	42778741	42778798	PPHLN1	periphilin 1	4.1603e-05
18763	chr21	-	40717755	40717884	HMGN1	high mobility group nucleosome binding domain 1	4.27627e-05
12440	chr1	-	153921309	153921376	CRTC2	CREB regulated transcription coactivator 2	4.32084e-05
19665	chr7	-	107831697	107831727	NRCAM	neuronal cell adhesion molecule	4.32999e-05
11057	chr11	-	115080293	115080377	CADM1	cell adhesion molecule 1	4.45246e-05
17268	chr13	+	111944464	111944641	ARHGEF7	Rho guanine nucleotide exchange factor (GEF) 7	4.59699e-05
16192	chr6	-	160209089	160209175	TCP1	t-complex 1	4.61747e-05
30385	chr4	+	54306748	54306775	FIP1L1	FIP1 like 1 (S. cerevisiae)	4.66151e-05
28130	chr20	-	39829925	39830024	ZHX3	zinc fingers and homeoboxes 3	4.8721e-05
11593	chr17	-	80203851	80203915	CSNK1D	casein kinase 1, delta	4.88512e-05
25552	chr2	-	27573180	27573499	GTF3C2	general transcription factor IIIC, polypeptide 2, beta 110kDa	4.98116e-05
17543	chr12	+	1013618	1013660	WNK1	WNK lysine deficient protein kinase 1	4.98564e-05
32502	chr17	+	66511127	66511260	PRKAR1A	protein kinase, cAMP-dependent, regulatory, type I, alpha	5.41329e-05
23210	chr20	+	36150759	36150840	NNAT	neuronatin	5.65721e-05
13486	chr11	-	71809334	71809461	LAMTOR1	late endosomal/lysosomal adaptor, MAPK and MTOR activator 1	5.67486e-05
20168	chr2	+	191548463	191548553	NAB1	NGFI-A binding protein 1 (EGR1 binding protein 1)	5.85723e-05
14882	chr7	+	134647570	134647685	CALD1	caldesmon 1	5.88302e-05
6435	chr8	-	11715366	11715449	CTSB	cathepsin B	5.98515e-05
21053	chr22	-	41928607	41928749	POLR3H	polymerase (RNA) III (DNA directed) polypeptide H (22.9kD)	6.01579e-05
27749	chr17	+	16344387	16344444	C17orf76-AS1	C17orf76 antisense RNA 1	6.15934e-05
22543	chr19	-	48735709	48735750	CARD8	caspase recruitment domain family, member 8	6.22733e-05
16378	chr11	+	6629275	6629441	ILK	integrin-linked kinase	6.31667e-05
10628	chr17	-	74082934	74082973	EXOC7	exocyst complex component 7	6.34579e-05
27086	chr15	-	72513508	72513625	PKM	pyruvate kinase, muscle	6.54623e-05
2784	chr18	+	77135393	77135426	ATP9B	ATPase, class II, type 9B	6.5827e-05
7549	chr12	-	76461150	76461253	NAP1L1	nucleosome assembly protein 1-like 1	6.79273e-05
21055	chr22	-	41928662	41928749	POLR3H	polymerase (RNA) III (DNA directed) polypeptide H (22.9kD)	7.00071e-05
11943	chr3	-	48732134	48732257	IP6K2	inositol hexakisphosphate kinase 2	7.1911e-05
3848	chr17	+	65683181	65683300	PITPNC1	phosphatidylinositol transfer protein, cytoplasmic 1	7.21952e-05
25814	chr2	-	32108454	32108531	MEMO1	mediator of cell motility 1	7.25901e-05
2630	chr1	+	167745300	167745403	MPZL1	myelin protein zero-like 1	7.43129e-05
27492	chr12	+	27829996	27830029	PPFIBP1	PTPRF interacting protein, binding protein 1 (liprin beta 1)	7.54562e-05
5406	chr12	+	72288104	72288155	TBC1D15	TBC1 domain family, member 15	7.59532e-05
9553	chr22	-	42564614	42564742	TCF20	transcription factor 20 (AR1)	7.73006e-05
15263	chr16	-	30128457	30128606	MAPK3	mitogen-activated protein kinase 3	7.83917e-05
6140	chr7	+	73787261	73787366	CLIP2	CAP-GLY domain containing linker protein 2	7.85556e-05
22813	chr9	-	131035063	131035144	GOLGA2	golgin A2	7.86432e-05
608	chr20	+	30155880	30156083	HM13	histocompatibility (minor) 13	8.27069e-05
25790	chr9	+	80942966	80943104	PSAT1	phosphoserine aminotransferase 1	8.36371e-05
20011	chr6	-	31608161	31608305	BAG6	BCL2-associated athanogene 6	8.41114e-05
24116	chr4	+	83994358	83994506	COPS4	COP9 signalosome subunit 4	8.45869e-05
29278	chr11	-	64393934	64394024	NRXN2	neurexin 2	8.46902e-05
831	chr8	+	417719	417746	FBXO25	F-box protein 25	8.52838e-05
15793	chr3	+	48309407	48309650	ZNF589	zinc finger protein 589	8.64024e-05
17635	chr21	+	42799132	42799231	MX1	myxovirus (influenza virus) resistance 1, interferon-inducible protein p78 (mouse)	8.89548e-05
21284	chr14	-	21492188	21492255	NDRG2	NDRG family member 2	8.94977e-05
33849	chr11	+	118512971	118513112	PHLDB1	pleckstrin homology-like domain, family B, member 1	8.98048e-05
26641	chr16	+	77227347	77227674	MON1B	MON1 homolog B (yeast)	9.06491e-05
33431	chrX	+	69717029	69717071	DLG3	discs, large homolog 3 (Drosophila)	9.26858e-05
8442	chr19	-	16764845	16764936	SMIM7	small integral membrane protein 7	9.27704e-05
20884	chr15	+	78834824	78834987	PSMA4	proteasome (prosome, macropain) subunit, alpha type, 4	9.34273e-05
11615	chr14	+	39790131	39790260	CTAGE5	CTAGE family, member 5	9.39631e-05
10763	chr9	+	36210621	36210657	CLTA	clathrin, light chain A	9.4178e-05
6030	chr5	-	137292165	137292231	FAM13B	family with sequence similarity 13, member B	9.47539e-05
21527	chr2	+	136399105	136399174	R3HDM1	R3H domain containing 1	9.84415e-05
21026	chr8	+	27303310	27303436	PTK2B	protein tyrosine kinase 2 beta	0.000102005
32224	chr9	-	134494437	134494593	RAPGEF1	Rap guanine nucleotide exchange factor (GEF) 1	0.000103207
33083	chr20	+	34783250	34783286	EPB41L1	erythrocyte membrane protein band 4.1-like 1	0.000106603
10491	chrX	+	80457935	80458075	SH3BGRL	SH3 domain binding glutamic acid-rich protein like	0.000107836
12596	chr3	+	184056174	184056317	FAM131A	family with sequence similarity 131, member A	0.000110873
16599	chrX	+	129474080	129474327	SLC25A14	solute carrier family 25 (mitochondrial carrier, brain), member 14	0.000112003
26750	chr14	+	56117286	56117355	KTN1	kinectin 1 (kinesin receptor)	0.000112574
20009	chr6	-	31607276	31607423	BAG6	BCL2-associated athanogene 6	0.000113603
27150	chr1	-	93128976	93129009	EVI5	ecotropic viral integration site 5	0.000114212
6433	chr8	-	11715366	11715449	CTSB	cathepsin B	0.000115612
34042	chr4	-	48894788	48894906	OCIAD2	OCIA domain containing 2	0.000116879
381	chr10	-	38145362	38145460	ZNF248	zinc finger protein 248	0.000118439
10948	chr21	+	35757775	35757942	SMIM11	small integral membrane protein 11	0.000118789
19166	chr12	+	51442816	51442968	LETMD1	LETM1 domain containing 1	0.000123651
13694	chr7	-	77814945	77814987	MAGI2	membrane associated guanylate kinase, WW and PDZ domain containing 2	0.000125312
20566	chr12	-	22612425	22612476	C2CD5	C2 calcium-dependent domain containing 5	0.000125438
29245	chr17	-	74679928	74680009	MXRA7	matrix-remodelling associated 7	0.000125543
3266	chr8	+	107749747	107749828	OXR1	oxidation resistance 1	0.000125781
468	chr21	+	44323291	44324386	NDUFV3	NADH dehydrogenase (ubiquinone) flavoprotein 3, 10kDa	0.000126059
9623	chr7	+	5232748	5232802	WIPI2	WD repeat domain, phosphoinositide interacting 2	0.000127762
30077	chr8	-	42046451	42046589	PLAT	plasminogen activator, tissue	0.000129452
13388	chr11	+	8933999	8934080	AKIP1	A kinase (PRKA) interacting protein 1	0.000130694
33507	chr12	-	39709733	39709772	KIF21A	kinesin family member 21A	0.0001329
116	chr2	-	97402873	97402954	LMAN2L	lectin, mannose-binding 2-like	0.00013552
27928	chr7	-	151082173	151082309	WDR86	WD repeat domain 86	0.000138622
14585	chr4	+	114269431	114269464	ANK2	ankyrin 2, neuronal	0.000138675
10520	chr1	-	37962307	37962337	MEAF6	MYST/Esa1-associated factor 6	0.000139431
9398	chr3	-	20215740	20216547	SGOL1	shugoshin-like 1 (S. pombe)	0.000140188
24482	chr15	-	75656339	75656529	MAN2C1	mannosidase, alpha, class 2C, member 1	0.000141455
13089	chr7	+	116738666	116738869	ST7	suppression of tumorigenicity 7	0.000142211
24967	chr1	+	245005245	245005360	COX20	COX20 Cox2 chaperone homolog (S. cerevisiae)	0.000143223
25460	chrX	-	48935301	48935406	WDR45	WD repeat domain 45	0.000144736
4116	chr5	-	11083992	11084067	CTNND2	catenin (cadherin-associated protein), delta 2	0.000151052
25436	chr10	-	126450868	126451127	METTL10	methyltransferase like 10	0.000151928
10918	chr12	+	4654947	4654998	RAD51AP1	RAD51 associated protein 1	0.000153712
14862	chr3	-	10420926	10420968	ATP2B2	ATPase, Ca++ transporting, plasma membrane 2	0.000155412
33755	chr7	+	128490029	128490128	FLNC	filamin C, gamma	0.000163716
20883	chr15	+	78834917	78834987	PSMA4	proteasome (prosome, macropain) subunit, alpha type, 4	0.000163725
27754	chr17	+	16342841	16343017	C17orf76-AS1	C17orf76 antisense RNA 1	0.00017319
2610	chr11	+	35232792	35232996	CD44	CD44 molecule (Indian blood group)	0.000173987
16098	chr9	-	139918289	139918292	ABCA2	ATP-binding cassette, sub-family A (ABC1), member 2	0.000178018
9191	chr1	-	84352859	84352967	TTLL7	tubulin tyrosine ligase-like family, member 7	0.000185295
5166	chr17	-	73969705	73969866	ACOX1	acyl-CoA oxidase 1, palmitoyl	0.000187097
611	chr20	+	30155880	30156027	HM13	histocompatibility (minor) 13	0.000188163
32549	chr3	+	197585704	197585776	LRCH3	leucine-rich repeats and calponin homology (CH) domain containing 3	0.000198166
31521	chr3	-	48337608	48337648	NME6	NME/NM23 nucleoside diphosphate kinase 6	0.000200556
8316	chr1	-	228295677	228295785	MRPL55	mitochondrial ribosomal protein L55	0.000200814
26447	chr4	-	83782783	83782861	SEC31A	SEC31 homolog A (S. cerevisiae)	0.000202336
21319	chr8	-	29931392	29931571	TMEM66	transmembrane protein 66	0.000202633
26301	chr2	-	220093155	220093204	ATG9A	autophagy related 9A	0.000206585
31890	chr2	+	179209012	179209087	OSBPL6	oxysterol binding protein-like 6	0.000210753
11687	chr16	+	21178160	21178232	TMEM159	transmembrane protein 159	0.00021517
26298	chr2	-	220093155	220093207	ATG9A	autophagy related 9A	0.000216398
6439	chr8	-	11721884	11721972	CTSB	cathepsin B	0.00021727
29276	chr11	-	64421167	64421194	NRXN2	neurexin 2	0.000217326
33144	chr9	+	134381500	134381607	POMT1	protein-O-mannosyltransferase 1	0.000219252
13680	chr2	+	242592721	242592784	ATG4B	autophagy related 4B, cysteine peptidase	0.000221328
20104	chr1	+	99203792	99203945	SNX7	sorting nexin 7	0.000222381
18054	chr11	+	125497501	125497725	CHEK1	checkpoint kinase 1	0.000224334
9541	chr10	-	71922445	71922515	SAR1A	SAR1 homolog A (S. cerevisiae)	0.000226824
17808	chr1	+	155033890	155033965	ADAM15	ADAM metallopeptidase domain 15	0.000228674
15916	chr14	-	53518561	53518645	DDHD1	DDHD domain containing 1	0.000229579
27355	chr19	+	45801400	45801480	MARK4	MAP/microtubule affinity-regulating kinase 4	0.000229827
33122	chr16	-	11645562	11645660	LITAF	lipopolysaccharide-induced TNF factor	0.000230992
21697	chr17	+	40443989	40444079	STAT5A	signal transducer and activator of transcription 5A	0.000237248
17813	chr1	+	155033893	155033965	ADAM15	ADAM metallopeptidase domain 15	0.000237265
224	chr6	+	33410229	33410271	SYNGAP1	synaptic Ras GTPase activating protein 1	0.000238107
7946	chr9	-	37781982	37782134	EXOSC3	exosome component 3	0.000238334
7560	chr9	-	73426085	73426160	TRPM3	transient receptor potential cation channel, subfamily M, member 3	0.000238594
34187	chrX	-	129290434	129290577	AIFM1	apoptosis-inducing factor, mitochondrion-associated, 1	0.00024568
19528	chr1	+	203693008	203693116	ATP2B4	ATPase, Ca++ transporting, plasma membrane 4	0.00024899
5183	chr2	+	204261606	204261690	ABI2	abl-interactor 2	0.000249891
15358	chr3	+	35750460	35750562	ARPP21	cAMP-regulated phosphoprotein, 21kDa	0.00025351
32748	chr22	+	37421042	37421168	MPST	mercaptopyruvate sulfurtransferase	0.000253576
1139	chr7	+	142962353	142962389	GSTK1	glutathione S-transferase kappa 1	0.000253889
20418	chr20	+	35866804	35866852	RPN2	ribophorin II	0.000257104
15996	chr17	+	44087675	44087768	MAPT	microtubule-associated protein tau	0.000257464
13079	chr6	+	71501391	71501472	SMAP1	small ArfGAP 1	0.000263235
16382	chr17	+	29320857	29320922	RNF135	ring finger protein 135	0.000265283
28411	chr5	+	102360834	102361038	PAM	peptidylglycine alpha-amidating monooxygenase	0.000267047
21300	chr3	+	43073758	43075045	FAM198A	family with sequence similarity 198, member A	0.000271202
13031	chr17	-	7095211	7095321	DLG4	discs, large homolog 4 (Drosophila)	0.000271242
29529	chr19	+	35760705	35760906	USF2	upstream transcription factor 2, c-fos interacting	0.000271894
1177	chr1	+	172546678	172546699	SUCO	SUN domain containing ossification factor	0.00027317
7810	chr17	+	42265274	42265377	TMUB2	transmembrane and ubiquitin-like domain containing 2	0.000274121
33568	chr11	-	73136066	73136093	FAM168A	family with sequence similarity 168, member A	0.000274168
30124	chrX	-	13825768	13825888	GPM6B	glycoprotein M6B	0.000276615
12286	chr14	+	104153417	104153548	KLC1	kinesin light chain 1	0.000286125
34004	chr1	-	117149113	117149173	IGSF3	immunoglobulin superfamily, member 3	0.000286639
5265	chr1	+	52732326	52732503	ZFYVE9	zinc finger, FYVE domain containing 9	0.000288766
10274	chr7	+	56049902	56049973	GBAS	glioblastoma amplified sequence	0.000288967
14430	chr10	+	134155716	134155775	LRRC27	leucine rich repeat containing 27	0.000293155
33844	chr11	+	118502875	118503013	PHLDB1	pleckstrin homology-like domain, family B, member 1	0.000293305
21037	chr11	-	85422155	85422275	SYTL2	synaptotagmin-like 2	0.000305306
3256	chr11	-	113677210	113677306	USP28	ubiquitin specific peptidase 28	0.000305878
17274	chr13	+	111811373	111811436	ARHGEF7	Rho guanine nucleotide exchange factor (GEF) 7	0.000306263
11477	chr19	+	39663557	39664016	PAK4	p21 protein (Cdc42/Rac)-activated kinase 4	0.000306889
32225	chr9	-	134480317	134480575	RAPGEF1	Rap guanine nucleotide exchange factor (GEF) 1	0.000309479
6094	chr2	-	230725121	230725247	TRIP12	thyroid hormone receptor interactor 12	0.000309642
2884	chr13	-	37584688	37584792	SUPT20H	suppressor of Ty 20 homolog (S. cerevisiae)	0.000309982
27161	chr12	-	110937339	110937351	VPS29	vacuolar protein sorting 29 homolog (S. cerevisiae)	0.000312737
8699	chr11	-	85701292	85701442	PICALM	phosphatidylinositol binding clathrin assembly protein	0.000313753
17861	chr17	-	73843876	73844011	WBP2	WW domain binding protein 2	0.000316174
5182	chr2	+	204261507	204261690	ABI2	abl-interactor 2	0.00032516
4639	chr19	+	45162009	45162033	PVR	poliovirus receptor	0.000328433
32179	chr16	+	85698620	85698734	GSE1	Gse1 coiled-coil protein	0.000330491
27544	chr8	-	145763104	145763197	ARHGAP39	Rho GTPase activating protein 39	0.000330774
26742	chr12	-	56566720	56566813	SMARCC2	SWI/SNF related, matrix associated, actin dependent regulator of chromatin, subfamily c, member 2	0.000331288
12261	chr13	+	115051776	115051875	UPF3A	UPF3 regulator of nonsense transcripts homolog A (yeast)	0.000331417
26702	chr7	-	99820219	99820343	GATS	GATS, stromal antigen 3 opposite strand	0.000331902
198	chr16	-	64982511	64982690	CDH11	cadherin 11, type 2, OB-cadherin (osteoblast)	0.000334175
33204	chr1	+	20415317	20415394	PLA2G5	phospholipase A2, group V	0.00033832
33210	chr1	+	20415317	20415436	PLA2G5	phospholipase A2, group V	0.00033832
21810	chr3	+	148744238	148744289	GYG1	glycogenin 1	0.000340855
25157	chr10	-	97135729	97135813	SORBS1	sorbin and SH3 domain containing 1	0.000343697
29355	chr10	-	24911661	24911691	ARHGAP21	Rho GTPase activating protein 21	0.000349906
9062	chr2	-	55252221	55254621	RTN4	reticulon 4	0.000354004
15223	chrX	+	128718320	128718344	OCRL	oculocerebrorenal syndrome of Lowe	0.000354016
7553	chr12	-	76462688	76462774	NAP1L1	nucleosome assembly protein 1-like 1	0.000354942
30854	chr3	-	194132927	194133017	ATP13A3	ATPase type 13A3	0.000359273
31786	chr2	+	153499932	153500058	FMNL2	formin-like 2	0.000364075
26439	chr4	-	83766353	83766446	SEC31A	SEC31 homolog A (S. cerevisiae)	0.000367911
22080	chr3	+	9985585	9985779	CRELD1	cysteine-rich with EGF-like domains 1	0.000375868
18831	chr18	-	74721804	74721882	MBP	myelin basic protein	0.000379869
4638	chr19	+	45162009	45162168	PVR	poliovirus receptor	0.000394581
11723	chr20	+	30525961	30526066	TTLL9	tubulin tyrosine ligase-like family, member 9	0.000397656
7539	chr11	-	77036372	77036421	PAK1	p21 protein (Cdc42/Rac)-activated kinase 1	0.000399343
21356	chr4	-	57523896	57524065	HOPX	HOP homeobox	0.000402242
29942	chr2	-	130918758	130918845	SMPD4	sphingomyelin phosphodiesterase 4, neutral membrane (neutral sphingomyelinase-3)	0.00040469
26110	chr2	+	238925207	238925275	UBE2F	ubiquitin-conjugating enzyme E2F (putative)	0.000405823
25087	chr18	-	48327718	48327874	MRO	maestro	0.000409
6278	chr3	-	37107714	37107816	LRRFIP2	leucine rich repeat (in FLII) interacting protein 2	0.000410252
26098	chr2	+	238925174	238925275	UBE2F	ubiquitin-conjugating enzyme E2F (putative)	0.000411574
9554	chr22	-	42564614	42564709	TCF20	transcription factor 20 (AR1)	0.000411695
31701	chr10	+	18282112	18282220	SLC39A12	solute carrier family 39 (zinc transporter), member 12	0.000415194
26961	chr2	-	183889705	183889723	NCKAP1	NCK-associated protein 1	0.000416753
34131	chr22	-	24988183	24988390	FAM211B	family with sequence similarity 211, member B	0.000427033
8468	chr17	+	76212744	76212862	BIRC5	baculoviral IAP repeat containing 5	0.000433478
11060	chr11	-	115069125	115069158	CADM1	cell adhesion molecule 1	0.000434312
17971	chr4	+	99300167	99300314	RAP1GDS1	RAP1, GTP-GDP dissociation stimulator 1	0.000435532
23603	chr11	+	46391490	46391559	DGKZ	diacylglycerol kinase, zeta	0.000435547
3011	chr18	+	33718757	33718835	ELP2	elongator acetyltransferase complex subunit 2	0.000437849
24700	chr2	-	55530204	55530288	CCDC88A	coiled-coil domain containing 88A	0.000441761
7837	chr6	-	139247537	139247618	REPS1	RALBP1 associated Eps domain containing 1	0.000446334
20497	chr3	-	47894652	47894842	MAP4	microtubule-associated protein 4	0.000456113
17529	chr1	+	33548618	33548743	ADC	arginine decarboxylase	0.000461706
14767	chr2	+	66739280	66739426	MEIS1	Meis homeobox 1	0.000463215
21693	chr5	+	139876104	139876863	ANKHD1	ankyrin repeat and KH domain containing 1	0.000467165
11275	chr5	+	170827842	170827929	NPM1	nucleophosmin (nucleolar phosphoprotein B23, numatrin)	0.000468217
4037	chr1	-	154186368	154186422	C1orf43	chromosome 1 open reading frame 43	0.000471507
2855	chr10	+	104831530	104831596	CNNM2	cyclin M2	0.000471572
17075	chr12	-	50412298	50412372	RACGAP1	Rac GTPase activating protein 1	0.000472365
15686	chr17	-	42400175	42400220	SLC25A39	solute carrier family 25, member 39	0.000474484
32112	chr1	-	200943131	200943322	KIF21B	kinesin family member 21B	0.000474687
29665	chr7	+	44838346	44838503	PPIA	peptidylprolyl isomerase A (cyclophilin A)	0.000476738
23905	chr1	-	182359631	182359987	GLUL	glutamate-ammonia ligase	0.000477431
11518	chr3	-	197426057	197426102	KIAA0226	KIAA0226	0.000494229
7969	chr5	-	137504158	137504377	BRD8	bromodomain containing 8	0.000497289
22654	chrX	+	153628804	153628967	RPL10	ribosomal protein L10	0.000498699
24645	chr9	-	86588816	86588888	HNRNPK	heterogeneous nuclear ribonucleoprotein K	0.000504198
8696	chr11	-	85701292	85701421	PICALM	phosphatidylinositol binding clathrin assembly protein	0.000504753
21868	chr4	+	1316168	1316291	MAEA	macrophage erythroblast attacher	0.000505806
409	chr7	-	104909252	104909316	SRPK2	SRSF protein kinase 2	0.000506927
1669	chr6	+	30608311	30608380	ATAT1	alpha tubulin acetyltransferase 1	0.000514242
10105	chr14	-	23421749	23421892	HAUS4	HAUS augmin-like complex, subunit 4	0.000521203
9627	chrX	-	20258686	20258723	RPS6KA3	ribosomal protein S6 kinase, 90kDa, polypeptide 3	0.000526331
13297	chr1	-	54354916	54355136	YIPF1	Yip1 domain family, member 1	0.000527612
33677	chr10	-	27044583	27044670	ABI1	abl-interactor 1	0.000527987
16467	chr11	-	82595864	82595927	PRCP	prolylcarboxypeptidase (angiotensinase C)	0.000528894
20911	chr2	-	40397420	40397489	SLC8A1	solute carrier family 8 (sodium/calcium exchanger), member 1	0.000533151
25577	chr8	-	141772466	141772487	PTK2	protein tyrosine kinase 2	0.000534733
12265	chr13	+	115051733	115051875	UPF3A	UPF3 regulator of nonsense transcripts homolog A (yeast)	0.000534765
4011	chr14	+	93397594	93398047	CHGA	chromogranin A (parathyroid secretory protein 1)	0.000534816
25070	chr4	-	185569656	185569785	CASP3	caspase 3, apoptosis-related cysteine peptidase	0.000542899
10211	chr7	-	36375762	36375906	KIAA0895	KIAA0895	0.000543629
31703	chr10	+	18282109	18282220	SLC39A12	solute carrier family 39 (zinc transporter), member 12	0.000551548
30213	chr11	+	57573932	57573950	CTNND1	catenin (cadherin-associated protein), delta 1	0.000554354
12033	chrX	+	123155216	123155281	STAG2	stromal antigen 2	0.00055466
23910	chr14	+	104196129	104196183	ZFYVE21	zinc finger, FYVE domain containing 21	0.000568295
22796	chr16	-	4881979	4882222	GLYR1	glyoxylate reductase 1 homolog (Arabidopsis)	0.000575421
16246	chr14	+	101302378	101302412	MEG3	maternally expressed 3 (non-protein coding)	0.000577932
21320	chr8	-	29931392	29931544	TMEM66	transmembrane protein 66	0.000579524
26100	chr2	+	238896604	238896634	UBE2F	ubiquitin-conjugating enzyme E2F (putative)	0.00058924
32383	chr10	-	75155801	75155867	ANXA7	annexin A7	0.000594847
22262	chr2	-	175986171	175986268	ATF2	activating transcription factor 2	0.000603048
1290	chr12	+	57999353	57999514	DTX3	deltex homolog 3 (Drosophila)	0.000620334
25037	chr5	-	79281393	79281482	MTX3	metaxin 3	0.000627526
33763	chr16	-	57822486	57822625	KIFC3	kinesin family member C3	0.000635723
22583	chr6	+	31895731	31895941	C2	complement component 2	0.000641292
21529	chr2	+	136399105	136399360	R3HDM1	R3H domain containing 1	0.000645436
17768	chr11	+	1480421	1480469	BRSK2	BR serine/threonine kinase 2	0.000648551
956	chr2	+	231282305	231282380	SP100	SP100 nuclear antigen	0.000650493
16253	chr14	+	101302381	101302412	MEG3	maternally expressed 3 (non-protein coding)	0.000653738
20501	chr3	-	47917174	47917390	MAP4	microtubule-associated protein 4	0.000654217
30502	chr22	+	21947149	21947245	UBE2L3	ubiquitin-conjugating enzyme E2L 3	0.00065452
30243	chr3	-	43131979	43132101	GTDC2	glycosyltransferase-like domain containing 2	0.000658452
18442	chr2	-	61237790	61238023	PUS10	pseudouridylate synthase 10	0.000659564
8469	chr17	+	76212046	76212115	BIRC5	baculoviral IAP repeat containing 5	0.000663712
12492	chr1	-	32209793	32209958	BAI2	brain-specific angiogenesis inhibitor 2	0.000663866
6311	chr3	-	62499312	62499381	CADPS	Ca++-dependent secretion activator	0.00067292
9393	chr6	+	26385242	26385590	BTN2A2	butyrophilin, subfamily 2, member A2	0.000678623
16541	chr11	+	20078075	20078174	NAV2	neuron navigator 2	0.000688118
13835	chr11	+	46685546	46685645	ATG13	autophagy related 13	0.000689088
28509	chr1	+	218536675	218536759	TGFB2	transforming growth factor, beta 2	0.000689438
17451	chr22	-	18232870	18232940	BID	BH3 interacting domain death agonist	0.000696014
33469	chr10	+	35490378	35490414	CREM	cAMP responsive element modulator	0.000708279
19680	chr16	+	710057	710161	WDR90	WD repeat domain 90	0.000710413
9246	chr16	+	3583098	3583155	CLUAP1	clusterin associated protein 1	0.000712561
248	chr8	-	54723723	54723777	ATP6V1H	ATPase, H+ transporting, lysosomal 50/57kDa, V1 subunit H	0.000714749
21739	chr12	-	57682639	57682693	R3HDM2	R3H domain containing 2	0.000734387
6609	chr8	+	15615299	15615364	TUSC3	tumor suppressor candidate 3	0.000747131
6355	chr14	-	69345174	69345240	ACTN1	actinin, alpha 1	0.000751461
6608	chr8	+	15615299	15615368	TUSC3	tumor suppressor candidate 3	0.000763108
27563	chr12	+	2994448	2994658	RHNO1	RAD9-HUS1-RAD1 interacting nuclear orphan 1	0.000763869
29034	chr6	-	117898610	117898634	GOPC	golgi-associated PDZ and coiled-coil motif containing	0.000769789
21339	chr3	-	195596367	195596412	TNK2	tyrosine kinase, non-receptor, 2	0.000776527
21108	chr11	-	77336761	77336863	CLNS1A	chloride channel, nucleotide-sensitive, 1A	0.000777478
19445	chr14	-	100835423	100835595	WARS	tryptophanyl-tRNA synthetase	0.000778597
16634	chr7	-	140305504	140305606	DENND2A	DENN/MADD domain containing 2A	0.000781262
27164	chr12	-	110937261	110937351	VPS29	vacuolar protein sorting 29 homolog (S. cerevisiae)	0.000783404
20524	chr5	-	142077186	142077280	FGF1	fibroblast growth factor 1 (acidic)	0.00078519
13796	chr5	+	145631273	145631438	RBM27	RNA binding motif protein 27	0.000785717
17271	chr13	+	111862218	111862349	ARHGEF7	Rho guanine nucleotide exchange factor (GEF) 7	0.000789872
20373	chr21	-	40551849	40551912	PSMG1	proteasome (prosome, macropain) assembly chaperone 1	0.00079348
30230	chr6	-	127637594	127637647	ECHDC1	enoyl CoA hydratase domain containing 1	0.000798496
24414	chr1	-	91731573	91731664	HFM1	HFM1, ATP-dependent DNA helicase homolog (S. cerevisiae)	0.000801573
7558	chr9	-	73236159	73236189	TRPM3	transient receptor potential cation channel, subfamily M, member 3	0.000801957
32381	chrX	+	21579588	21579678	CNKSR2	connector enhancer of kinase suppressor of Ras 2	0.000802692
17369	chr14	-	23536522	23537880	ACIN1	apoptotic chromatin condensation inducer 1	0.00080595
5036	chr11	+	47158866	47159111	C11orf49	chromosome 11 open reading frame 49	0.000810029
18701	chr2	-	225633588	225633664	DOCK10	dedicator of cytokinesis 10	0.000810056
1096	chr3	-	47551638	47551744	ELP6	elongator acetyltransferase complex subunit 6	0.000810195
2758	chr22	-	45285639	45285662	PHF21B	PHD finger protein 21B	0.0008137
8315	chr1	-	228295677	228295838	MRPL55	mitochondrial ribosomal protein L55	0.000814285
25156	chr10	-	97154757	97154832	SORBS1	sorbin and SH3 domain containing 1	0.000816733
16587	chr5	-	176737668	176737698	MXD3	MAX dimerization protein 3	0.0008268
12035	chrX	+	123155216	123155281	STAG2	stromal antigen 2	0.000827431
26701	chr7	-	99810669	99810756	GATS	GATS, stromal antigen 3 opposite strand	0.000835986
21334	chr3	-	195594039	195594129	TNK2	tyrosine kinase, non-receptor, 2	0.000838059
27670	chr3	-	125878225	125878409	ALDH1L1	aldehyde dehydrogenase 1 family, member L1	0.000840345
1456	chr11	-	4626308	4626791	TRIM68	tripartite motif containing 68	0.000852788
25487	chr16	+	31770677	31770787	ZNF720	zinc finger protein 720	0.000853922
16648	chr11	+	9735012	9735186	SWAP70	SWAP switching B-cell complex 70kDa subunit	0.000857889
23709	chr4	-	16037357	16037384	PROM1	prominin 1	0.000857899
27458	chr20	+	2955860	2955887	PTPRA	protein tyrosine phosphatase, receptor type, A	0.000859611
31582	chr9	+	96320862	96321000	FAM120A	family with sequence similarity 120A	0.000862577
7749	chr20	+	57244346	57244509	STX16	syntaxin 16	0.000870831
31133	chr11	+	70197099	70197129	PPFIA1	protein tyrosine phosphatase, receptor type, f polypeptide (PTPRF), interacting protein (liprin), alpha 1	0.000877486
21359	chr4	-	57523940	57524065	HOPX	HOP homeobox	0.000885597
7344	chr17	-	73036186	73036258	ATP5H	ATP synthase, H+ transporting, mitochondrial Fo complex, subunit d	0.000903863
7504	chrX	+	147019617	147019680	FMR1	fragile X mental retardation 1	0.000907806
15054	chr7	+	102737723	102737795	ARMC10	armadillo repeat containing 10	0.000919748
24042	chr8	-	101964156	101964536	YWHAZ	tyrosine 3-monooxygenase/tryptophan 5-monooxygenase activation protein, zeta polypeptide	0.000923058
24043	chr8	-	101964156	101964353	YWHAZ	tyrosine 3-monooxygenase/tryptophan 5-monooxygenase activation protein, zeta polypeptide	0.000923058
2554	chr4	-	175577893	175577938	GLRA3	glycine receptor, alpha 3	0.000923519
2940	chr15	-	64373300	64373350	FAM96A	family with sequence similarity 96, member A	0.000943013
8972	chr7	+	94916421	94916445	PPP1R9A	protein phosphatase 1, regulatory subunit 9A	0.000951481
23712	chr10	+	46246929	46247001	FAM21C	family with sequence similarity 21, member C	0.000958555
4980	chr13	-	111552876	111553008	ANKRD10	ankyrin repeat domain 10	0.000958993
4981	chr13	-	111552876	111553041	ANKRD10	ankyrin repeat domain 10	0.000958993
21318	chr8	-	29931392	29931567	TMEM66	transmembrane protein 66	0.000963322
7595	chr10	-	72100308	72100458	LRRC20	leucine rich repeat containing 20	0.000967516
24767	chrX	-	148583604	148583707	IDS	iduronate 2-sulfatase	0.000974334
22000	chr1	-	45120611	45120881	TMEM53	transmembrane protein 53	0.000975699
24567	chr19	+	44530177	44530238	ZNF222	zinc finger protein 222	0.000978973
17433	chr20	-	34317383	34317449	RBM39	RNA binding motif protein 39	0.000984802
12634	chr10	-	75579289	75579375	CAMK2G	calcium/calmodulin-dependent protein kinase II gamma	0.000987756
17441	chr20	-	34317383	34317473	RBM39	RNA binding motif protein 39	0.000989938
9464	chr14	+	61453769	61453875	SLC38A6	solute carrier family 38, member 6	0.000990425
2119	chr7	+	56140689	56140804	SUMF2	sulfatase modifying factor 2	0.000996577
2043	chr6	-	128316393	128316411	PTPRK	protein tyrosine phosphatase, receptor type, K	0.00100778
4045	chr10	+	62547817	62547988	CDK1	cyclin-dependent kinase 1	0.00101323
19451	chr14	-	100841619	100841743	WARS	tryptophanyl-tRNA synthetase	0.00101555
19454	chr14	-	100841619	100841687	WARS	tryptophanyl-tRNA synthetase	0.00101555
19527	chrX	-	71525151	71525272	CITED1	Cbp/p300-interacting transactivator, with Glu/Asp-rich carboxy-terminal domain, 1	0.00102813
1289	chr12	+	57999126	57999514	DTX3	deltex homolog 3 (Drosophila)	0.00102941
19375	chr11	+	67198838	67198986	RPS6KB2	ribosomal protein S6 kinase, 70kDa, polypeptide 2	0.00103431
24186	chr1	+	39946591	39946702	MACF1	microtubule-actin crosslinking factor 1	0.00103514
14686	chr8	-	52752006	52752198	PCMTD1	protein-L-isoaspartate (D-aspartate) O-methyltransferase domain containing 1	0.00103736
7462	chr14	+	59951707	59951834	JKAMP	JNK1/MAPK8-associated membrane protein	0.00103827
25140	chr3	-	185986589	185986706	DGKG	diacylglycerol kinase, gamma 90kDa	0.00103991
29870	chr12	-	30864672	30864716	CAPRIN2	caprin family member 2	0.00104115
8413	chr22	-	31724772	31724845	PATZ1	POZ (BTB) and AT hook containing zinc finger 1	0.00104355
20464	chr11	+	73366847	73366952	PLEKHB1	pleckstrin homology domain containing, family B (evectins) member 1	0.00104406
6506	chr4	+	39779301	39779430	UBE2K	ubiquitin-conjugating enzyme E2K	0.00104476
18353	chr11	+	64055536	64055686	GPR137	G protein-coupled receptor 137	0.00105504
15862	chr10	+	79799958	79799983	RPS24	ribosomal protein S24	0.00105668
9456	chr1	+	67394569	67394646	MIER1	mesoderm induction early response 1 homolog (Xenopus laevis)	0.00107306
8189	chr12	+	112148076	112148169	ACAD10	acyl-CoA dehydrogenase family, member 10	0.00107425
12008	chr8	-	6389852	6390008	ANGPT2	angiopoietin 2	0.00108019
15297	chr17	-	33443877	33444056	RAD51D	RAD51 homolog D (S. cerevisiae)	0.0010895
901	chr3	-	118953991	118954074	B4GALT4	UDP-Gal:betaGlcNAc beta 1,4- galactosyltransferase, polypeptide 4	0.00109438
21350	chr4	+	942198	942403	TMEM175	transmembrane protein 175	0.00109788
3993	chr6	+	43470325	43470355	TJAP1	tight junction associated protein 1 (peripheral)	0.00110485
19377	chr11	+	67199823	67199963	RPS6KB2	ribosomal protein S6 kinase, 70kDa, polypeptide 2	0.00110668
33108	chr12	+	2706395	2706455	CACNA1C	calcium channel, voltage-dependent, L type, alpha 1C subunit	0.00110669
26698	chr13	+	78317150	78317300	SLAIN1	SLAIN motif family, member 1	0.00110673
29618	chr7	+	75510682	75510804	RHBDD2	rhomboid domain containing 2	0.00111039
8780	chr8	+	17782221	17782289	PCM1	pericentriolar material 1	0.00111288
27924	chr14	+	50074117	50074839	LRR1	leucine rich repeat protein 1	0.00112242
19372	chr11	+	67199826	67199963	RPS6KB2	ribosomal protein S6 kinase, 70kDa, polypeptide 2	0.00112623
24461	chr6	+	30863180	30863291	DDR1	discoidin domain receptor tyrosine kinase 1	0.00112765
21419	chr5	-	150111447	150111468	DCTN4	dynactin 4 (p62)	0.00112898
1197	chrX	+	48417284	48417412	TBC1D25	TBC1 domain family, member 25	0.00113068
18959	chr2	+	220044831	220044888	FAM134A	family with sequence similarity 134, member A	0.00113626
21028	chr11	-	85425455	85425550	SYTL2	synaptotagmin-like 2	0.00114122
23539	chr1	-	40542513	40542585	PPT1	palmitoyl-protein thioesterase 1	0.00115551
21871	chr4	+	1321414	1321491	MAEA	macrophage erythroblast attacher	0.00117207
1095	chr3	-	47551673	47551744	ELP6	elongator acetyltransferase complex subunit 6	0.0011773
7833	chr6	-	139247537	139247615	REPS1	RALBP1 associated Eps domain containing 1	0.0011849
25936	chr3	+	63983296	63983363	ATXN7	ataxin 7	0.00119291
33472	chr10	+	35490378	35490414	CREM	cAMP responsive element modulator	0.00119562
2409	chr10	+	31676052	31676195	ZEB1	zinc finger E-box binding homeobox 1	0.00120694
26983	chr2	+	102487955	102488147	MAP4K4	mitogen-activated protein kinase kinase kinase kinase 4	0.00120729
32261	chr20	-	2639404	2639483	IDH3B	isocitrate dehydrogenase 3 (NAD+) beta	0.00121053
32262	chr20	-	2639283	2639483	IDH3B	isocitrate dehydrogenase 3 (NAD+) beta	0.00121053
26077	chr3	+	124356054	124356150	KALRN	kalirin, RhoGEF kinase	0.00121803
22989	chr17	+	48625080	48625315	SPATA20	spermatogenesis associated 20	0.00122369
21751	chr11	+	113143654	113143770	NCAM1	neural cell adhesion molecule 1	0.00123116
14496	chr14	+	55251057	55251099	SAMD4A	sterile alpha motif domain containing 4A	0.00123657
2980	chr4	-	110678918	110678939	CFI	complement factor I	0.0012477
10522	chr1	-	37962147	37962205	MEAF6	MYST/Esa1-associated factor 6	0.00124939
4318	chr14	+	103964838	103964865	MARK3	MAP/microtubule affinity-regulating kinase 3	0.00125364
18208	chr3	+	133467255	133467513	TF	transferrin	0.00125452
3865	chr5	-	176886603	176886741	DBN1	drebrin 1	0.00125952
16625	chr2	-	175711607	175711685	CHN1	chimerin 1	0.0012639
1262	chr6	-	131190702	131191266	EPB41L2	erythrocyte membrane protein band 4.1-like 2	0.00126613
25061	chr15	-	78416046	78416081	CIB2	calcium and integrin binding family member 2	0.00127954
14497	chr14	+	55251057	55251165	SAMD4A	sterile alpha motif domain containing 4A	0.00128484
17899	chrX	-	64744443	64744494	LAS1L	LAS1-like (S. cerevisiae)	0.00132782
17453	chr22	-	18226568	18226779	BID	BH3 interacting domain death agonist	0.00134637
9397	chr3	-	20216496	20216547	SGOL1	shugoshin-like 1 (S. pombe)	0.00134909
5209	chr2	-	179334378	179334509	FKBP7	FK506 binding protein 7	0.00135205
8459	chr15	-	40329509	40329549	SRP14	signal recognition particle 14kDa (homologous Alu RNA binding protein)	0.00135575
26474	chr12	-	111902465	111902519	ATXN2	ataxin 2	0.00135689
8460	chr15	-	40329509	40329556	SRP14	signal recognition particle 14kDa (homologous Alu RNA binding protein)	0.0013613
11659	chr5	+	70858601	70858722	BDP1	B double prime 1, subunit of RNA polymerase III transcription initiation factor IIIB	0.00136587
33834	chr6	+	34204980	34205094	HMGA1	high mobility group AT-hook 1	0.00138173
25677	chr10	-	55588324	55588333	PCDH15	protocadherin-related 15	0.00138397
32970	chr1	-	24125376	24125502	GALE	UDP-galactose-4-epimerase	0.00139033
21337	chr3	-	195594039	195594135	TNK2	tyrosine kinase, non-receptor, 2	0.00139784
2395	chr2	+	237995374	237995439	COPS8	COP9 signalosome subunit 8	0.00139889
29745	chr21	+	34783146	34783198	IFNGR2	interferon gamma receptor 2 (interferon gamma transducer 1)	0.00140021
6313	chr19	-	38797553	38797630	YIF1B	Yip1 interacting factor homolog B (S. cerevisiae)	0.00140123
26897	chr21	-	34007170	34007194	SYNJ1	synaptojanin 1	0.00142357
21354	chr4	+	942298	942403	TMEM175	transmembrane protein 175	0.00142648
28597	chr7	+	45108041	45108178	CCM2	cerebral cavernous malformation 2	0.00142736
23083	chr15	+	43482252	43482349	CCNDBP1	cyclin D-type binding-protein 1	0.00142844
18102	chr10	-	116079320	116079404	AFAP1L2	actin filament associated protein 1-like 2	0.00144223
7991	chr19	+	54710143	54710330	RPS9	ribosomal protein S9	0.00145536
4635	chr3	+	186506098	186506209	EIF4A2	eukaryotic translation initiation factor 4A2	0.00146032
33853	chr16	-	67997367	67997462	SLC12A4	solute carrier family 12 (potassium/chloride transporters), member 4	0.00146293
11691	chr1	-	44804716	44804994	ERI3	ERI1 exoribonuclease family member 3	0.00146354
7952	chr8	+	23116578	23116639	CHMP7	charged multivesicular body protein 7	0.00146468
5042	chr11	+	47008758	47008861	C11orf49	chromosome 11 open reading frame 49	0.00147119
17021	chr3	+	121630420	121630513	SLC15A2	solute carrier family 15 (H+/peptide transporter), member 2	0.0014803
24539	chr5	+	177562173	177562313	RMND5B	required for meiotic nuclear division 5 homolog B (S. cerevisiae)	0.00148291
12051	chr11	+	847200	847300	TSPAN4	tetraspanin 4	0.00148414
15943	chr1	+	11888514	11888681	CLCN6	chloride channel, voltage-sensitive 6	0.00148533
12631	chr10	-	75579289	75579403	CAMK2G	calcium/calmodulin-dependent protein kinase II gamma	0.00149056
14281	chr12	+	16507164	16507204	MGST1	microsomal glutathione S-transferase 1	0.00149157
30713	chr4	+	89345746	89345854	HERC6	HECT and RLD domain containing E3 ubiquitin protein ligase family member 6	0.0015071
30164	chr15	-	99785593	99785715	TTC23	tetratricopeptide repeat domain 23	0.00150961
12983	chr11	+	132200046	132200079	NTM	neurotrimin	0.00152922
13676	chr2	+	242591298	242591389	ATG4B	autophagy related 4B, cysteine peptidase	0.00153392
13868	chr4	+	62894572	62894599	LPHN3	latrophilin 3	0.00153453
11695	chr1	-	44804716	44804988	ERI3	ERI1 exoribonuclease family member 3	0.00155264
5628	chr1	+	53458929	53461672	SCP2	sterol carrier protein 2	0.00155583
32666	chr9	-	13122085	13122169	MPDZ	multiple PDZ domain protein	0.00156103
7407	chr4	+	106879627	106879714	NPNT	nephronectin	0.00156976
25270	chr2	+	202137620	202137665	CASP8	caspase 8, apoptosis-related cysteine peptidase	0.00157545
33684	chr10	-	27047990	27048164	ABI1	abl-interactor 1	0.00157904
21471	chrX	-	153073351	153073594	PDZD4	PDZ domain containing 4	0.00158292
4096	chr1	-	28324794	28324862	EYA3	eyes absent homolog 3 (Drosophila)	0.00159057
30617	chr1	-	176105623	176105683	RFWD2	ring finger and WD repeat domain 2, E3 ubiquitin protein ligase	0.00159209
1448	chr19	-	46274228	46274318	DMPK	dystrophia myotonica-protein kinase	0.00160164
33508	chr12	-	39709733	39709772	KIF21A	kinesin family member 21A	0.00160275
26920	chr12	+	32890798	32890876	DNM1L	dynamin 1-like	0.00161118
33681	chr10	-	27047990	27048167	ABI1	abl-interactor 1	0.00161817
29746	chr21	+	34783141	34783198	IFNGR2	interferon gamma receptor 2 (interferon gamma transducer 1)	0.00162054
26225	chr4	-	103748748	103748898	UBE2D3	ubiquitin-conjugating enzyme E2D 3	0.00162156
24741	chr1	-	38464928	38465104	FHL3	four and a half LIM domains 3	0.00162258
30122	chr21	+	45560131	45560224	C21orf33	chromosome 21 open reading frame 33	0.0016275
12641	chr10	-	75579289	75579376	CAMK2G	calcium/calmodulin-dependent protein kinase II gamma	0.00163782
28097	chr1	-	89453934	89454034	RBMXL1	RNA binding motif protein, X-linked-like 1	0.00163813
26103	chr2	+	238903385	238903451	UBE2F	ubiquitin-conjugating enzyme E2F (putative)	0.00164753
11655	chr4	-	114827820	114827901	ARSJ	arylsulfatase family, member J	0.00166043
2343	chr17	+	7810918	7811020	CHD3	chromodomain helicase DNA binding protein 3	0.00166451
3180	chr3	+	86028313	86028433	CADM2	cell adhesion molecule 2	0.00167246
4634	chr3	+	186506098	186506205	EIF4A2	eukaryotic translation initiation factor 4A2	0.00167675
9488	chr1	+	170505450	170505562	GORAB	golgin, RAB6-interacting	0.00170088
16951	chr17	+	6662980	6663037	XAF1	XIAP associated factor 1	0.0017083
23637	chrX	-	119419479	119419551	TMEM255A	transmembrane protein 255A	0.00170895
15075	chr10	-	116207638	116207779	ABLIM1	actin binding LIM protein 1	0.00171344
30889	chrX	+	24191723	24191840	ZFX	zinc finger protein, X-linked	0.00171568
15827	chr1	-	75196065	75196104	CRYZ	crystallin, zeta (quinone reductase)	0.00174797
5562	chr5	-	171341346	171341409	FBXW11	F-box and WD repeat domain containing 11	0.00174866
14175	chr11	-	59423428	59423518	PATL1	protein associated with topoisomerase II homolog 1 (yeast)	0.00176767
6828	chr9	+	107533514	107533597	NIPSNAP3B	nipsnap homolog 3B (C. elegans)	0.00176828
2465	chr3	-	52130584	52130728	POC1A	POC1 centriolar protein homolog A (Chlamydomonas)	0.00178407
7989	chr19	+	54710143	54710592	RPS9	ribosomal protein S9	0.00179557
15220	chr3	+	196453525	196453642	PIGX	phosphatidylinositol glycan anchor biosynthesis, class X	0.0017963
6413	chr8	-	74871999	74872053	TCEB1	transcription elongation factor B (SIII), polypeptide 1 (15kDa, elongin C)	0.00180468
8132	chr11	-	504823	504996	RNH1	ribonuclease/angiogenin inhibitor 1	0.00180534
9414	chr12	-	68719220	68719355	MDM1	Mdm1 nuclear protein homolog (mouse)	0.00180715
28414	chr5	+	102309819	102310140	PAM	peptidylglycine alpha-amidating monooxygenase	0.00181706
18699	chr2	-	225657690	225657789	DOCK10	dedicator of cytokinesis 10	0.00182204
1994	chr1	-	154141780	154141859	TPM3	tropomyosin 3	0.00182518
3989	chr2	+	63215065	63215173	EHBP1	EH domain binding protein 1	0.00183467
1891	chr12	-	122821178	122821295	CLIP1	CAP-GLY domain containing linker protein 1	0.0018414
30624	chr1	+	107963705	107963765	NTNG1	netrin G1	0.00186492
11338	chr18	-	47383182	47383260	MYO5B	myosin VB	0.0018668
5475	chrX	+	51637722	51637890	MAGED1	melanoma antigen family D, 1	0.00186821
30131	chr22	+	44577621	44577797	PARVG	parvin, gamma	0.00188395
7759	chr2	+	24276973	24277062	FKBP1B	FK506 binding protein 1B, 12.6 kDa	0.00188961
7457	chr6	+	86200225	86200375	NT5E	5'-nucleotidase, ecto (CD73)	0.00189626
20917	chr1	+	22400586	22400712	CDC42	cell division cycle 42	0.0019043
13869	chr4	+	62383032	62383236	LPHN3	latrophilin 3	0.00190792
119	chr2	-	97378843	97378876	LMAN2L	lectin, mannose-binding 2-like	0.00191056
26195	chr3	+	138338552	138338612	FAIM	Fas apoptotic inhibitory molecule	0.00191912
26569	chr6	-	29598234	29598420	GABBR1	gamma-aminobutyric acid (GABA) B receptor, 1	0.00192552
33527	chr9	-	140349690	140349759	NSMF	NMDA receptor synaptonuclear signaling and neuronal migration factor	0.00193142
24016	chr2	+	183604271	183604436	DNAJC10	DnaJ (Hsp40) homolog, subfamily C, member 10	0.00193305
21170	chrX	+	13754226	13754415	OFD1	oral-facial-digital syndrome 1	0.00194222
14772	chr12	+	44165022	44165168	IRAK4	interleukin-1 receptor-associated kinase 4	0.00194466
5863	chr7	-	26237450	26237486	HNRNPA2B1	heterogeneous nuclear ribonucleoprotein A2/B1	0.00194519
8596	chr12	+	110471601	110471762	ANKRD13A	ankyrin repeat domain 13A	0.00194612
4188	chr1	+	44290402	44290564	ST3GAL3	ST3 beta-galactoside alpha-2,3-sialyltransferase 3	0.00194898
23907	chr2	-	230127398	230127609	PID1	phosphotyrosine interaction domain containing 1	0.00197424
30606	chr1	-	113247721	113247823	RHOC	ras homolog family member C	0.00199973
30608	chr1	-	113247721	113247745	RHOC	ras homolog family member C	0.00199973
15954	chr4	+	169846383	169846429	PALLD	palladin, cytoskeletal associated protein	0.00200928
26568	chr6	-	29598298	29598420	GABBR1	gamma-aminobutyric acid (GABA) B receptor, 1	0.00201266
5749	chr12	-	48186320	48186452	HDAC7	histone deacetylase 7	0.00201518
22304	chr8	-	102214560	102214675	ZNF706	zinc finger protein 706	0.00202249
6486	chr1	-	3413551	3413683	MEGF6	multiple EGF-like-domains 6	0.0020274
22319	chr4	-	48504844	48504862	FRYL	FRY-like	0.00202791
5137	chr19	+	58515750	58516068			0.00203411
30605	chr1	-	113247721	113248874	RHOC	ras homolog family member C	0.00204785
10762	chr9	+	36210621	36210657	CLTA	clathrin, light chain A	0.00205558
27491	chr12	+	27808075	27808168	PPFIBP1	PTPRF interacting protein, binding protein 1 (liprin beta 1)	0.002058
23173	chr1	+	114224833	114224924	MAGI3	membrane associated guanylate kinase, WW and PDZ domain containing 3	0.00206308
25615	chr9	-	131771731	131771746	SH3GLB2	SH3-domain GRB2-like endophilin B2	0.00207259
24388	chr5	-	139245133	139245210	NRG2	neuregulin 2	0.00209487
12287	chr14	+	104151322	104151373	KLC1	kinesin light chain 1	0.00210637
32779	chr2	+	228395806	228395926	AGFG1	ArfGAP with FG repeats 1	0.00210935
9924	chr11	+	125451106	125451218	EI24	etoposide induced 2.4	0.00211276
14782	chr7	+	73480273	73480327	ELN	elastin	0.00211871
12339	chr4	+	183665295	183665316	TENM3	teneurin transmembrane protein 3	0.00212001
21398	chr20	+	60729336	60729521	SS18L1	synovial sarcoma translocation gene on chromosome 18-like 1	0.00213532
21788	chr2	-	70456190	70456223	TIA1	TIA1 cytotoxic granule-associated RNA binding protein	0.00217498
26721	chr15	-	42484263	42484296	VPS39	vacuolar protein sorting 39 homolog (S. cerevisiae)	0.00217541
11216	chr6	-	152466621	152466690	SYNE1	spectrin repeat containing, nuclear envelope 1	0.00217878
11426	chr4	-	76579166	76579265	G3BP2	GTPase activating protein (SH3 domain) binding protein 2	0.00221739
28496	chr1	+	1244294	1244352	PUSL1	pseudouridylate synthase-like 1	0.00221866
33551	chr14	+	35777199	35777294	PSMA6	proteasome (prosome, macropain) subunit, alpha type, 6	0.00225436
20912	chr2	-	40405526	40405633	SLC8A1	solute carrier family 8 (sodium/calcium exchanger), member 1	0.00225828
20555	chr3	-	51995956	51996104	PCBP4	poly(rC) binding protein 4	0.00225912
30857	chrX	+	84522283	84522421	ZNF711	zinc finger protein 711	0.00226134
11751	chr1	+	207963597	207963690	CD46	CD46 molecule, complement regulatory protein	0.00226318
2157	chr2	-	25678273	25678363	DTNB	dystrobrevin, beta	0.0022649
10521	chr1	-	37962147	37962205	MEAF6	MYST/Esa1-associated factor 6	0.00226771
28777	chr1	+	182787947	182787994	NPL	N-acetylneuraminate pyruvate lyase (dihydrodipicolinate synthase)	0.00226963
32589	chr3	-	179689381	179689448	PEX5L	peroxisomal biogenesis factor 5-like	0.00228098
31293	chr14	-	24711095	24711127	TINF2	TERF1 (TRF1)-interacting nuclear factor 2	0.00229284
8763	chr2	+	210569173	210569344	MAP2	microtubule-associated protein 2	0.00229313
1450	chr19	-	46274607	46274654	DMPK	dystrophia myotonica-protein kinase	0.00231406
14227	chr4	+	71607343	71607397	RUFY3	RUN and FYVE domain containing 3	0.00231995
21601	chr3	+	9798450	9798500	OGG1	8-oxoguanine DNA glycosylase	0.00232475
28482	chr3	+	140685841	140685878	SLC25A36	solute carrier family 25 (pyrimidine nucleotide carrier ), member 36	0.0023477
17447	chr2	+	234182366	234182423	ATG16L1	autophagy related 16-like 1 (S. cerevisiae)	0.00235078
11246	chr17	-	33344541	33344625	RFFL	ring finger and FYVE-like domain containing E3 ubiquitin protein ligase	0.00235106
118	chr2	-	97378843	97378876	LMAN2L	lectin, mannose-binding 2-like	0.0023802
19270	chr13	-	21311861	21311944	N6AMT2	N-6 adenine-specific DNA methyltransferase 2 (putative)	0.00238663
24652	chr2	-	46815213	46815318	PIGF	phosphatidylinositol glycan anchor biosynthesis, class F	0.00239171
10000	chr10	-	74803644	74803715	P4HA1	prolyl 4-hydroxylase, alpha polypeptide I	0.00239878
28460	chr8	-	38286764	38286908	FGFR1	fibroblast growth factor receptor 1	0.00240563
18207	chr3	+	133467255	133467428	TF	transferrin	0.00241025
3162	chrX	-	138819889	138819955	ATP11C	ATPase, class VI, type 11C	0.00241831
8560	chr5	-	179271151	179271227	C5orf45	chromosome 5 open reading frame 45	0.00242193
6336	chr21	-	35013484	35013611	CRYZL1	crystallin, zeta (quinone reductase)-like 1	0.00242293
19290	chr1	+	201759681	201759705	NAV1	neuron navigator 1	0.00242464
33275	chr3	-	18392804	18392900	SATB1	SATB homeobox 1	0.00243654
15835	chr11	-	18339297	18339454	HPS5	Hermansky-Pudlak syndrome 5	0.00244107
17522	chr1	+	33548663	33548743	ADC	arginine decarboxylase	0.0024488
12961	chr10	+	86017648	86017762	RGR	retinal G protein coupled receptor	0.0024633
31295	chr14	-	24711095	24711200	TINF2	TERF1 (TRF1)-interacting nuclear factor 2	0.00247448
15894	chr3	-	52562527	52562555	NT5DC2	5'-nucleotidase domain containing 2	0.00247842
12908	chr1	-	23650048	23650225	HNRNPR	heterogeneous nuclear ribonucleoprotein R	0.00249064
24386	chr5	-	139244699	139244758	NRG2	neuregulin 2	0.002492
14209	chr15	-	102196069	102196223	TARSL2	threonyl-tRNA synthetase-like 2	0.00249955
15893	chr3	-	52562461	52562555	NT5DC2	5'-nucleotidase domain containing 2	0.0025128
19240	chr15	-	45465773	45465914	SHF	Src homology 2 domain containing F	0.00252869
25861	chr7	+	74129176	74129236	GTF2I	general transcription factor IIi	0.00257277
26921	chr12	+	32890798	32890876	DNM1L	dynamin 1-like	0.00257327
16203	chrX	-	15851566	15851647	AP1S2	adaptor-related protein complex 1, sigma 2 subunit	0.00258716
13845	chr5	-	175823479	175823533	CLTB	clathrin, light chain B	0.00259859
8558	chr5	-	179274977	179275066	C5orf45	chromosome 5 open reading frame 45	0.00260939
28632	chr2	+	198388347	198388410	MOB4	MOB family member 4, phocein	0.00263384
8503	chr22	-	39150646	39150711	SUN2	Sad1 and UNC84 domain containing 2	0.00264007
21912	chr19	-	3633434	3633518	PIP5K1C	phosphatidylinositol-4-phosphate 5-kinase, type I, gamma	0.00264593
18958	chr10	+	70942275	70942410	SUPV3L1	suppressor of var1, 3-like 1 (S. cerevisiae)	0.00264863
616	chr16	-	89824984	89825113	FANCA	Fanconi anemia, complementation group A	0.00265368
24233	chr1	-	36833452	36833685	STK40	serine/threonine kinase 40	0.00268829
29296	chr6	-	110481837	110481935	WASF1	WAS protein family, member 1	0.00271265
2303	chr14	+	21555478	21555622	ARHGEF40	Rho guanine nucleotide exchange factor (GEF) 40	0.00276117
21738	chr12	-	57666235	57666337	R3HDM2	R3H domain containing 2	0.00276351
20329	chr19	-	52899862	52900005			0.00276581
9453	chr1	+	67394572	67394646	MIER1	mesoderm induction early response 1 homolog (Xenopus laevis)	0.00277349
13080	chr6	+	71569031	71569119	SMAP1	small ArfGAP 1	0.00277401
27929	chr12	+	53859715	53859757	PCBP2	poly(rC) binding protein 2	0.00277802
33586	chr20	+	47897439	47897501	ZFAS1	ZNFX1 antisense RNA 1	0.00277972
3653	chr14	+	73019997	73020064	RGS6	regulator of G-protein signaling 6	0.00278848
15031	chr6	+	36437828	36438034	KCTD20	potassium channel tetramerisation domain containing 20	0.0027921
34132	chr22	-	24984646	24985233	FAM211B	family with sequence similarity 211, member B	0.00280361
6103	chr9	+	135930330	135930351	GTF3C5	general transcription factor IIIC, polypeptide 5, 63kDa	0.00282327
28639	chr3	-	167006654	167006771	ZBBX	zinc finger, B-box domain containing	0.00282468
13162	chr2	-	74666677	74667104	RTKN	rhotekin	0.00283334
20314	chr17	-	17931545	17931691	ATPAF2	ATP synthase mitochondrial F1 complex assembly factor 2	0.00283885
5764	chr17	-	4872794	4872815	CAMTA2	calmodulin binding transcription activator 2	0.00284487
34056	chr12	+	107350859	107350927	C12orf23	chromosome 12 open reading frame 23	0.0028545
32018	chr2	-	24302313	24302510	TP53I3	tumor protein p53 inducible protein 3	0.002861
24351	chr11	+	13376779	13376843	ARNTL	aryl hydrocarbon receptor nuclear translocator-like	0.00286327
21288	chr14	-	21492188	21492298	NDRG2	NDRG family member 2	0.00287579
11759	chr20	+	3841978	3842151	MAVS	mitochondrial antiviral signaling protein	0.00290576
18551	chr3	-	42597421	42597487	SEC22C	SEC22 vesicle trafficking protein homolog C (S. cerevisiae)	0.00294021
5205	chr2	-	179334378	179334512	FKBP7	FK506 binding protein 7	0.00296094
32292	chr1	+	68151707	68151809	GADD45A	growth arrest and DNA-damage-inducible, alpha	0.00298554
10295	chr2	+	173825487	173825541	RAPGEF4	Rap guanine nucleotide exchange factor (GEF) 4	0.00298854
24588	chr11	-	113560486	113560639	TMPRSS5	transmembrane protease, serine 5	0.00299374
6364	chr15	-	51751794	51751857	DMXL2	Dmx-like 2	0.00302915
21282	chr14	-	21492188	21492255	NDRG2	NDRG family member 2	0.00303412
24044	chr7	+	73604576	73604636	EIF4H	eukaryotic translation initiation factor 4H	0.0030639
4256	chr17	-	66938079	66938180	ABCA8	ATP-binding cassette, sub-family A (ABC1), member 8	0.0030896
18797	chr16	-	74451956	74452196	CLEC18B	C-type lectin domain family 18, member B	0.00312731
12856	chr4	-	186598150	186598792	SORBS2	sorbin and SH3 domain containing 2	0.00315115
22745	chr19	+	35513803	35513815	GRAMD1A	GRAM domain containing 1A	0.00316411
977	chr20	+	6011930	6012016	CRLS1	cardiolipin synthase 1	0.00316873
370	chr9	+	36657237	36657360	MELK	maternal embryonic leucine zipper kinase	0.00317698
30652	chr22	-	38523413	38523465	PLA2G6	phospholipase A2, group VI (cytosolic, calcium-independent)	0.00318286
361	chr12	-	44192367	44192388	TWF1	twinfilin actin-binding protein 1	0.00318756
8634	chr5	+	156749949	156750024	CYFIP2	cytoplasmic FMR1 interacting protein 2	0.0032025
18421	chr17	+	46134393	46134483	NFE2L1	nuclear factor (erythroid-derived 2)-like 1	0.00320671
26952	chr7	-	13975332	13975521	ETV1	ets variant 1	0.00321925
16360	chr11	+	65112050	65112092	DPF2	D4, zinc and double PHD fingers family 2	0.00322466
29631	chr2	-	131097132	131097335	CCDC115	coiled-coil domain containing 115	0.00322972
24494	chr19	-	50512492	50512642	VRK3	vaccinia related kinase 3	0.00324019
14734	chr7	-	94217089	94217124	SGCE	sarcoglycan, epsilon	0.00326864
31754	chr17	-	80404498	80404572	C17orf62	chromosome 17 open reading frame 62	0.00326887
26220	chr4	-	103747641	103747793	UBE2D3	ubiquitin-conjugating enzyme E2D 3	0.00327076
19824	chr4	+	4388845	4388900			0.00327815
4537	chr20	+	25187157	25187226	ENTPD6	ectonucleoside triphosphate diphosphohydrolase 6 (putative)	0.00329637
24237	chr4	+	77199221	77199377	FAM47E	family with sequence similarity 47, member E	0.00329845
4683	chr2	-	8887274	8887331	KIDINS220	kinase D-interacting substrate, 220kDa	0.00331295
34165	chr2	-	20478343	20478580	PUM2	pumilio homolog 2 (Drosophila)	0.00331605
23725	chr9	+	35401947	35402004	UNC13B	unc-13 homolog B (C. elegans)	0.00334151
17270	chr13	+	111932618	111932697	ARHGEF7	Rho guanine nucleotide exchange factor (GEF) 7	0.00340915
10765	chr9	+	36209263	36209317	CLTA	clathrin, light chain A	0.00341539
31612	chr8	-	41530033	41530430	ANK1	ankyrin 1, erythrocytic	0.00341714
19079	chr11	+	7662263	7662296	PPFIBP2	PTPRF interacting protein, binding protein 2 (liprin beta 2)	0.00341746
6025	chr22	+	41623578	41623683	L3MBTL2	l(3)mbt-like 2 (Drosophila)	0.00343007
7990	chr19	+	54710420	54710592	RPS9	ribosomal protein S9	0.00347374
34200	chr5	-	176918404	176918421	PDLIM7	PDZ and LIM domain 7 (enigma)	0.00354485
12694	chr3	-	155203935	155203995	PLCH1	phospholipase C, eta 1	0.00354548
31458	chr1	-	41990405	41990581	HIVEP3	human immunodeficiency virus type I enhancer binding protein 3	0.00354615
9381	chr1	+	110167924	110168055	AMPD2	adenosine monophosphate deaminase 2	0.00361465
6706	chr9	+	37126308	37126939	ZCCHC7	zinc finger, CCHC domain containing 7	0.00366025
7541	chr8	+	1828213	1828330	ARHGEF10	Rho guanine nucleotide exchange factor (GEF) 10	0.00367355
16195	chr1	-	41617285	41617356	SCMH1	sex comb on midleg homolog 1 (Drosophila)	0.00367614
24234	chr1	-	36833448	36833685	STK40	serine/threonine kinase 40	0.00368132
28690	chr12	+	54737008	54737100	COPZ1	coatomer protein complex, subunit zeta 1	0.00369406
2269	chr9	+	112924373	112924412	PALM2-AKAP2	PALM2-AKAP2 readthrough	0.00372141
10630	chr17	-	74086409	74086478	EXOC7	exocyst complex component 7	0.00372755
29667	chr7	+	44838346	44838413	PPIA	peptidylprolyl isomerase A (cyclophilin A)	0.00373404
32590	chr3	-	179689381	179689453	PEX5L	peroxisomal biogenesis factor 5-like	0.00377904
19859	chr1	+	44063418	44063724	PTPRF	protein tyrosine phosphatase, receptor type, F	0.00379289
23141	chr7	+	102038066	102038145	PRKRIP1	PRKR interacting protein 1 (IL11 inducible)	0.00382036
12491	chr1	-	32208438	32208603	BAI2	brain-specific angiogenesis inhibitor 2	0.00383877
3336	chr1	+	75204373	75204472	TYW3	tRNA-yW synthesizing protein 3 homolog (S. cerevisiae)	0.0038432
32376	chr17	-	42289711	42289822	UBTF	upstream binding transcription factor, RNA polymerase I	0.00386165
6015	chr16	-	684888	684956	C16orf13	chromosome 16 open reading frame 13	0.00387166
25406	chr4	-	77045801	77045909	NUP54	nucleoporin 54kDa	0.00389426
31609	chr8	-	41557948	41557972	ANK1	ankyrin 1, erythrocytic	0.00389444
19661	chr7	-	107815766	107815802	NRCAM	neuronal cell adhesion molecule	0.00391257
17492	chr8	-	12043860	12044126	FAM86B1	family with sequence similarity 86, member B1	0.00391625
28481	chr3	+	140685775	140685878	SLC25A36	solute carrier family 25 (pyrimidine nucleotide carrier ), member 36	0.00395014
33975	chr5	+	138615623	138615747	MATR3	matrin 3	0.00398145
25753	chr5	-	133637830	133637901	CDKL3	cyclin-dependent kinase-like 3	0.0039889
20561	chr12	-	22655672	22655738	C2CD5	C2 calcium-dependent domain containing 5	0.00400837
24337	chr12	-	91573138	91573463	DCN	decorin	0.00401413
979	chrX	-	74725655	74725682	ZDHHC15	zinc finger, DHHC-type containing 15	0.00402312
5224	chr12	+	19499927	19500116	PLEKHA5	pleckstrin homology domain containing, family A member 5	0.00403156
10738	chr9	-	127167595	127167711	PSMB7	proteasome (prosome, macropain) subunit, beta type, 7	0.00404617
28337	chr4	+	184932739	184932788	STOX2	storkhead box 2	0.00407616
960	chr11	+	47330530	47330593	MADD	MAP-kinase activating death domain	0.00409636
10693	chr3	+	58127584	58127623	FLNB	filamin B, beta	0.00411089
16197	chr1	-	41625396	41625605	SCMH1	sex comb on midleg homolog 1 (Drosophila)	0.00411551
26896	chr21	-	34007170	34007191	SYNJ1	synaptojanin 1	0.00412112
3832	chr21	-	33974581	33974677	C21orf59	chromosome 21 open reading frame 59	0.00412405
24468	chr12	-	125267228	125267357	SCARB1	scavenger receptor class B, member 1	0.00418139
24611	chr2	+	228217229	228217289	MFF	mitochondrial fission factor	0.00419079
5083	chr17	+	7456903	7457142	TNFSF12	tumor necrosis factor (ligand) superfamily, member 12	0.00419227
15843	chr11	-	89075241	89075361	NOX4	NADPH oxidase 4	0.00422241
8567	chr9	-	14102420	14102509	NFIB	nuclear factor I/B	0.00423113
7883	chr3	+	37315026	37315092	GOLGA4	golgin A4	0.00423128
1520	chr17	+	48672353	48672422	CACNA1G	calcium channel, voltage-dependent, T type, alpha 1G subunit	0.00424351
30586	chr1	-	113159434	113159466	ST7L	suppression of tumorigenicity 7 like	0.00425075
10189	chr3	-	52738739	52738968	GLT8D1	glycosyltransferase 8 domain containing 1	0.0042581
23111	chr1	+	99767279	99767453			0.00426406
4756	chr4	-	170476870	170477002	NEK1	NIMA-related kinase 1	0.00431731
25824	chr7	+	99159510	99160117	ZNF655	zinc finger protein 655	0.00436235
20387	chr11	+	126144821	126144916	FOXRED1	FAD-dependent oxidoreductase domain containing 1	0.00439638
5	chr20	+	62373221	62373409	SLC2A4RG	SLC2A4 regulator	0.00442267
19945	chr2	+	119988195	119988610	STEAP3	STEAP family member 3, metalloreductase	0.00443898
27904	chr19	-	37656496	37656598	ZNF585A	zinc finger protein 585A	0.00444554
3469	chr19	+	10919244	10919256	DNM2	dynamin 2	0.00445106
27068	chr6	+	54095511	54095715	MLIP	muscular LMNA-interacting protein	0.00449374
21046	chr13	+	20244979	20245104	MPHOSPH8	M-phase phosphoprotein 8	0.00449565
30496	chr21	-	18976462	18976594	BTG3	BTG family, member 3	0.00450148
17636	chr21	+	42802459	42802535	MX1	myxovirus (influenza virus) resistance 1, interferon-inducible protein p78 (mouse)	0.00450244
21142	chr8	+	136619197	136619280	KHDRBS3	KH domain containing, RNA binding, signal transduction associated 3	0.00457401
16005	chr19	-	19045111	19045219	HOMER3	homer homolog 3 (Drosophila)	0.0045812
12494	chr1	-	32200783	32200882	BAI2	brain-specific angiogenesis inhibitor 2	0.00459478
29049	chr10	-	33491818	33491923	NRP1	neuropilin 1	0.00461513
16031	chr11	-	72403797	72403830	ARAP1	ArfGAP with RhoGAP domain, ankyrin repeat and PH domain 1	0.00461544
33359	chr1	+	171558507	171558744	PRRC2C	proline-rich coiled-coil 2C	0.00462562
20001	chr17	-	57196679	57196856	SKA2	spindle and kinetochore associated complex subunit 2	0.00462995
22210	chr19	-	47909716	47909783	MEIS3	Meis homeobox 3	0.00466956
34016	chr20	-	45010844	45010880	ELMO2	engulfment and cell motility 2	0.00467843
10225	chrX	-	53264964	53265014	IQSEC2	IQ motif and Sec7 domain 2	0.00470331
10389	chr9	-	130931901	130931979	CIZ1	CDKN1A interacting zinc finger protein 1	0.00470656
14631	chr20	-	3669801	3669874	SIGLEC1	sialic acid binding Ig-like lectin 1, sialoadhesin	0.0047397
16245	chr14	+	101300968	101301088	MEG3	maternally expressed 3 (non-protein coding)	0.00474293
3223	chr6	+	88304259	88304331	ORC3	origin recognition complex, subunit 3	0.00475949
31174	chr6	+	42853711	42853821	RPL7L1	ribosomal protein L7-like 1	0.00476219
6011	chr16	-	685611	685774	C16orf13	chromosome 16 open reading frame 13	0.00477244
13565	chr2	+	219250134	219250208	SLC11A1	solute carrier family 11 (proton-coupled divalent metal ion transporters), member 1	0.00479087
32325	chr15	+	91428641	91428815	FES	feline sarcoma oncogene	0.00481256
5776	chr17	-	79892528	79892621	PYCR1	pyrroline-5-carboxylate reductase 1	0.00482869
3318	chr15	-	23033277	23033413	NIPA2	non imprinted in Prader-Willi/Angelman syndrome 2	0.00491716
29048	chr10	-	33491839	33491923	NRP1	neuropilin 1	0.00492587
11420	chr3	-	65344738	65344827	MAGI1	membrane associated guanylate kinase, WW and PDZ domain containing 1	0.00494768
30992	chr1	-	93621592	93621641	TMED5	transmembrane emp24 protein transport domain containing 5	0.00495004
25702	chr11	-	17538947	17539021	USH1C	Usher syndrome 1C (autosomal recessive, severe)	0.00495173
12441	chr1	-	153923735	153924142	CRTC2	CREB regulated transcription coactivator 2	0.00495809
21293	chr14	-	21491022	21491064	NDRG2	NDRG family member 2	0.00495869
18219	chr21	-	27369674	27369731	APP	amyloid beta (A4) precursor protein	0.0049713
6628	chr16	-	15199405	15199675	NPIPP1	nuclear pore complex interacting protein pseudogene 1	0.00498377
14762	chr1	+	214478529	214478593	SMYD2	SET and MYND domain containing 2	0.00498402
29275	chr14	+	24534830	24534959	LRRC16B	leucine rich repeat containing 16B	0.0049953
10629	chr17	-	74086409	74086478	EXOC7	exocyst complex component 7	0.0050039
20465	chr4	+	113184143	113184242	AP1AR	adaptor-related protein complex 1 associated regulatory protein	0.00500772
9305	chr17	-	15586167	15586265	TRIM16	tripartite motif containing 16	0.00501434
13429	chr7	+	102076676	102076780	ORAI2	ORAI calcium release-activated calcium modulator 2	0.005022
30797	chr17	+	40720487	40720577	MLX	MLX, MAX dimerization protein	0.00504062
32312	chr19	-	10290862	10290910	DNMT1	DNA (cytosine-5-)-methyltransferase 1	0.0050409
27020	chrX	+	100085796	100085856	CSTF2	cleavage stimulation factor, 3' pre-RNA, subunit 2, 64kDa	0.00504436
25010	chr4	-	114424091	114424133	CAMK2D	calcium/calmodulin-dependent protein kinase II delta	0.00505681
7591	chr12	-	70070695	70070848	BEST3	bestrophin 3	0.00506997
32663	chr5	-	159845602	159845692	SLU7	SLU7 splicing factor homolog (S. cerevisiae)	0.00508674
23205	chr19	+	740351	740483	PALM	paralemmin	0.00510266
29635	chr16	+	71957190	71957283	IST1	increased sodium tolerance 1 homolog (yeast)	0.00510334
19662	chr7	-	107878195	107878213	NRCAM	neuronal cell adhesion molecule	0.00514215
24011	chr11	+	59554509	59554609	STX3	syntaxin 3	0.00514296
28664	chr3	-	58556052	58556150	FAM107A	family with sequence similarity 107, member A	0.00515585
3323	chr15	-	23027800	23027922	NIPA2	non imprinted in Prader-Willi/Angelman syndrome 2	0.00517105
14216	chr14	+	103800725	103800934	EIF5	eukaryotic translation initiation factor 5	0.00520812
14652	chr22	-	43533086	43533304	MCAT	malonyl CoA:ACP acyltransferase (mitochondrial)	0.0052441
11364	chr1	-	9816538	9816568	CLSTN1	calsyntenin 1	0.00524729
13116	chr11	-	61314648	61314780	SYT7	synaptotagmin VII	0.00526676
22428	chr9	+	37762539	37762682	TRMT10B	tRNA methyltransferase 10 homolog B (S. cerevisiae)	0.00527126
26914	chr12	+	32858758	32858797	DNM1L	dynamin 1-like	0.00529759
22062	chr12	-	57867385	57867491	ARHGAP9	Rho GTPase activating protein 9	0.00529831
11162	chr1	+	153733495	153733585	INTS3	integrator complex subunit 3	0.00530551
4394	chr5	-	145547690	145547828	LARS	leucyl-tRNA synthetase	0.00530847
21229	chr5	+	122941032	122941056	CSNK1G3	casein kinase 1, gamma 3	0.00532947
33907	chr14	-	23817099	23817205	SLC22A17	solute carrier family 22, member 17	0.00535704
20858	chrX	-	23752457	23752484	ACOT9	acyl-CoA thioesterase 9	0.00539632
21056	chr7	+	44695916	44695961	OGDH	oxoglutarate (alpha-ketoglutarate) dehydrogenase (lipoamide)	0.00541984
686	chr2	-	675757	676238	TMEM18	transmembrane protein 18	0.00544253
33509	chr12	-	39724043	39724064	KIF21A	kinesin family member 21A	0.00546506
33087	chr20	+	34761685	34761876	EPB41L1	erythrocyte membrane protein band 4.1-like 1	0.00548896
21429	chr1	+	204506557	204506625	MDM4	Mdm4 p53 binding protein homolog (mouse)	0.00548904
13430	chr7	+	102076671	102076780	ORAI2	ORAI calcium release-activated calcium modulator 2	0.00550469
29141	chr13	-	31717928	31718060	HSPH1	heat shock 105kDa/110kDa protein 1	0.00552059
4119	chrX	+	21990624	21990689	SMS	spermine synthase	0.00552675
26221	chr4	-	103747641	103747776	UBE2D3	ubiquitin-conjugating enzyme E2D 3	0.00555403
20269	chr12	-	102443966	102444069	CCDC53	coiled-coil domain containing 53	0.00555509
13975	chr20	+	11898425	11898659	BTBD3	BTB (POZ) domain containing 3	0.00557088
4317	chr14	+	103966492	103966537	MARK3	MAP/microtubule affinity-regulating kinase 3	0.00557957
4739	chr2	-	74590740	74590755	DCTN1	dynactin 1	0.00559118
29140	chr13	-	31717929	31718060	HSPH1	heat shock 105kDa/110kDa protein 1	0.00562201
9941	chr17	+	33997875	33997917	AP2B1	adaptor-related protein complex 2, beta 1 subunit	0.00566955
34189	chrX	-	129289130	129289261	AIFM1	apoptosis-inducing factor, mitochondrion-associated, 1	0.005672
22532	chr17	-	44116392	44116581	KANSL1	KAT8 regulatory NSL complex subunit 1	0.00568933
22326	chr19	+	56886054	56886194	ZNF542	zinc finger protein 542	0.00569071
26898	chr21	-	34048641	34048665	SYNJ1	synaptojanin 1	0.00569945
31802	chrX	-	153736141	153736192	FAM3A	family with sequence similarity 3, member A	0.00575437
12059	chr7	+	77212871	77212967	PTPN12	protein tyrosine phosphatase, non-receptor type 12	0.00579158
19239	chr15	-	45464080	45464276	SHF	Src homology 2 domain containing F	0.00579735
25433	chr1	-	68659637	68659904	WLS	wntless homolog (Drosophila)	0.00581689
13451	chr1	+	204946808	204946853	NFASC	neurofascin	0.0058256
31756	chr17	-	80405455	80405497	C17orf62	chromosome 17 open reading frame 62	0.00582595
5802	chr7	-	150776586	150777009	FASTK	Fas-activated serine/threonine kinase	0.00585387
27300	chr19	+	54042469	54042536	ZNF331	zinc finger protein 331	0.00585821
6444	chr8	-	11718914	11718988	CTSB	cathepsin B	0.00586005
27456	chr20	+	2928627	2928670	PTPRA	protein tyrosine phosphatase, receptor type, A	0.00588048
12791	chr9	+	735711	735780	KANK1	KN motif and ankyrin repeat domains 1	0.00588811
18322	chr14	+	74388768	74388909	ZNF410	zinc finger protein 410	0.00591368
28237	chr3	-	196795369	196795408	DLG1	discs, large homolog 1 (Drosophila)	0.00591879
10830	chrX	+	153031613	153031779	PLXNB3	plexin B3	0.00592322
32645	chr1	-	1654026	1654073	CDK11A	cyclin-dependent kinase 11A	0.0059329
13026	chr10	+	24825702	24825822	KIAA1217	KIAA1217	0.0059668
10627	chr17	-	74086409	74086562	EXOC7	exocyst complex component 7	0.00600104
29804	chr5	-	178046838	178046897	CLK4	CDC-like kinase 4	0.00600751
12682	chr1	+	240343468	240343480	FMN2	formin 2	0.0060135
30212	chr11	+	57558856	57559145	CTNND1	catenin (cadherin-associated protein), delta 1	0.00601671
13408	chr1	-	53699213	53699324	MAGOH	mago-nashi homolog, proliferation-associated (Drosophila)	0.00602754
7079	chr5	+	43139266	43139411	ZNF131	zinc finger protein 131	0.00606434
21654	chr2	+	120125134	120125220	DBI	diazepam binding inhibitor (GABA receptor modulator, acyl-CoA binding protein)	0.00609814
17709	chr15	-	85257961	85258097	SEC11A	SEC11 homolog A (S. cerevisiae)	0.00610374
30217	chr11	+	57558965	57559145	CTNND1	catenin (cadherin-associated protein), delta 1	0.00612333
28714	chr11	-	47197401	47197474	ARFGAP2	ADP-ribosylation factor GTPase activating protein 2	0.00612585
26076	chr11	-	85372680	85372793	CREBZF	CREB/ATF bZIP transcription factor	0.00612641
23229	chr2	-	220082391	220082529	ABCB6	ATP-binding cassette, sub-family B (MDR/TAP), member 6	0.00613779
26995	chr1	-	9943762	9943796	CTNNBIP1	catenin, beta interacting protein 1	0.00615309
19774	chr1	+	1560937	1561033	MIB2	mindbomb E3 ubiquitin protein ligase 2	0.00615327
19549	chr16	-	85813984	85814079	EMC8	ER membrane protein complex subunit 8	0.00617349
6194	chr3	-	101401272	101401336	RPL24	ribosomal protein L24	0.00617405
32796	chr15	+	28900640	28900837	HERC2P9	hect domain and RLD 2 pseudogene 9	0.00618459
9946	chr6	-	31669850	31669907	ABHD16A	abhydrolase domain containing 16A	0.00621162
2509	chr2	-	127809830	127809938	BIN1	bridging integrator 1	0.00621468
8816	chr11	-	118428452	118428605	IFT46	intraflagellar transport 46 homolog (Chlamydomonas)	0.00623218
10413	chr1	-	48917223	48917272	SPATA6	spermatogenesis associated 6	0.00623283
13329	chr15	-	83689426	83689514	BTBD1	BTB (POZ) domain containing 1	0.00623291
25582	chr8	-	141679825	141679834	PTK2	protein tyrosine kinase 2	0.00623625
3013	chr16	+	2132436	2132505	TSC2	tuberous sclerosis 2	0.00623848
7409	chr4	+	106833344	106833395	NPNT	nephronectin	0.00624938
13841	chr11	+	46639874	46639925	ATG13	autophagy related 13	0.00625406
4822	chr17	+	43323871	43323971	FMNL1	formin-like 1	0.00626903
1330	chr1	+	97271974	97272008	PTBP2	polypyrimidine tract binding protein 2	0.00630139
32327	chr15	+	91434211	91434421	FES	feline sarcoma oncogene	0.00630899
14951	chr2	+	88485069	88485243	THNSL2	threonine synthase-like 2 (S. cerevisiae)	0.00631623
33278	chr12	-	123474333	123474495	PITPNM2	phosphatidylinositol transfer protein, membrane-associated 2	0.00632231
1484	chr12	+	50481145	50481268	SMARCD1	SWI/SNF related, matrix associated, actin dependent regulator of chromatin, subfamily d, member 1	0.006338
33670	chr8	-	144902835	144902886	PUF60	poly-U binding splicing factor 60KDa	0.00634414
3382	chr1	-	205317503	205317718	KLHDC8A	kelch domain containing 8A	0.00635034
6933	chr6	+	116894020	116894148	RWDD1	RWD domain containing 1	0.00636217
17231	chr1	-	86822126	86822285	ODF2L	outer dense fiber of sperm tails 2-like	0.00639211
18252	chr18	-	5394675	5394792	EPB41L3	erythrocyte membrane protein band 4.1-like 3	0.0063984
4115	chr5	-	11397142	11397315	CTNND2	catenin (cadherin-associated protein), delta 2	0.00640683
22947	chr13	-	38143436	38143520	POSTN	periostin, osteoblast specific factor	0.00641006
33293	chr2	-	11595467	11595600	E2F6	E2F transcription factor 6	0.00642578
4455	chr14	+	79276660	79276687	NRXN3	neurexin 3	0.00645298
22180	chr22	-	42997975	42998113	POLDIP3	polymerase (DNA-directed), delta interacting protein 3	0.0064729
21427	chr1	+	204506586	204506625	MDM4	Mdm4 p53 binding protein homolog (mouse)	0.00647732
333	chr6	+	29912276	29912393	HLA-A	major histocompatibility complex, class I, A	0.00648267
8758	chr9	-	130678686	130678773	ST6GALNAC4	ST6 (alpha-N-acetyl-neuraminyl-2,3-beta-galactosyl-1,3)-N-acetylgalactosaminide alpha-2,6-sialyltransferase 4	0.00648435
15963	chr3	-	24338716	24338862	THRB	thyroid hormone receptor, beta	0.00649403
21395	chr6	+	83874378	83874438	DOPEY1	dopey family member 1	0.00649493
14354	chr6	-	131936463	131936481	MED23	mediator complex subunit 23	0.00649934
8414	chr22	-	31724772	31724910	PATZ1	POZ (BTB) and AT hook containing zinc finger 1	0.00653918
5117	chr11	-	31484718	31484852	IMMP1L	IMP1 inner mitochondrial membrane peptidase-like (S. cerevisiae)	0.00656604
25242	chr20	-	45841286	45841370	ZMYND8	zinc finger, MYND-type containing 8	0.00656761
19771	chr1	+	1560925	1561033	MIB2	mindbomb E3 ubiquitin protein ligase 2	0.00657053
6062	chr2	-	25181415	25181470	DNAJC27	DnaJ (Hsp40) homolog, subfamily C, member 27	0.0065855
22364	chr20	+	61915202	61915232	ARFGAP1	ADP-ribosylation factor GTPase activating protein 1	0.00659241
33109	chr12	+	2706602	2706662	CACNA1C	calcium channel, voltage-dependent, L type, alpha 1C subunit	0.00661151
26917	chr12	+	32891197	32891230	DNM1L	dynamin 1-like	0.0066223
14910	chr2	-	204341798	204341879	RAPH1	Ras association (RalGDS/AF-6) and pleckstrin homology domains 1	0.00668568
32974	chr1	+	150990942	150991145	PRUNE	prune exopolyphosphatase	0.00669534
33473	chr10	+	35490378	35490414	CREM	cAMP responsive element modulator	0.00669581
3986	chr2	+	63085540	63085645	EHBP1	EH domain binding protein 1	0.00670448
31895	chr16	-	4776979	4777178	ANKS3	ankyrin repeat and sterile alpha motif domain containing 3	0.00670543
26318	chr4	+	72429509	72429606	SLC4A4	solute carrier family 4, sodium bicarbonate cotransporter, member 4	0.00672821
28621	chr18	+	8792995	8793118	SOGA2	SOGA family member 2	0.00673486
10670	chr2	+	169622831	169622855	CERS6	ceramide synthase 6	0.00675105
2701	chr8	-	12594780	12594869	LONRF1	LON peptidase N-terminal domain and ring finger 1	0.00676596
20228	chr1	-	203149597	203149780	CHI3L1	chitinase 3-like 1 (cartilage glycoprotein-39)	0.00676617
20991	chr5	-	177639973	177640104	AGXT2L2	alanine-glyoxylate aminotransferase 2-like 2	0.00682293
14384	chr6	-	39876830	39876878	MOCS1	molybdenum cofactor synthesis 1	0.00683896
9995	chr16	+	3071215	3071320	TNFRSF12A	tumor necrosis factor receptor superfamily, member 12A	0.00685255
14514	chr16	-	67866130	67866218	CENPT	centromere protein T	0.0069063
24015	chr2	+	183600975	183601113	DNAJC10	DnaJ (Hsp40) homolog, subfamily C, member 10	0.00690758
4192	chr1	+	44323806	44323980	ST3GAL3	ST3 beta-galactoside alpha-2,3-sialyltransferase 3	0.00692244
32602	chr20	-	32247302	32247356	NECAB3	N-terminal EF-hand calcium binding protein 3	0.00692636
24014	chr9	-	34581092	34581203	CNTFR	ciliary neurotrophic factor receptor	0.00696932
16675	chr10	-	105428365	105428410	SH3PXD2A	SH3 and PX domains 2A	0.00697287
9965	chr7	-	111424152	111424179	DOCK4	dedicator of cytokinesis 4	0.00697476
33952	chr15	+	89403556	89403670	ACAN	aggrecan	0.00701106
34197	chr5	-	176918807	176918926	PDLIM7	PDZ and LIM domain 7 (enigma)	0.00702813
32820	chr19	-	51960437	51960485	SIGLEC8	sialic acid binding Ig-like lectin 8	0.0070403
9688	chr17	-	708307	708487	NXN	nucleoredoxin	0.00704424
28462	chr8	-	38287199	38287466	FGFR1	fibroblast growth factor receptor 1	0.00709111
14283	chr12	+	16507164	16507312	MGST1	microsomal glutathione S-transferase 1	0.0071361
17478	chr5	-	131046270	131046354	FNIP1	folliculin interacting protein 1	0.00714316
25856	chr19	+	54927229	54928098	TTYH1	tweety homolog 1 (Drosophila)	0.0071899
5877	chr17	+	65882243	65882432	BPTF	bromodomain PHD finger transcription factor	0.0071956
6651	chr16	+	1836757	1836956	NUBP2	nucleotide binding protein 2	0.00724641
8702	chr11	-	85687665	85687725	PICALM	phosphatidylinositol binding clathrin assembly protein	0.00727229
17611	chr13	+	114285937	114286220	TFDP1	transcription factor Dp-1	0.0073092
19614	chr16	+	67857528	67857622	TSNAXIP1	translin-associated factor X interacting protein 1	0.00731139
21962	chr2	+	155566114	155566331	KCNJ3	potassium inwardly-rectifying channel, subfamily J, member 3	0.00731877
18238	chr9	+	114405136	114405374	DNAJC25	DnaJ (Hsp40) homolog, subfamily C , member 25	0.00732247
9836	chr11	-	10647512	10648130	MRVI1	murine retrovirus integration site 1 homolog	0.00733028
31318	chr12	-	57932035	57932139	DCTN2	dynactin 2 (p50)	0.00733801
11290	chr4	-	88425973	88426075	SPARCL1	SPARC-like 1 (hevin)	0.00735301
6253	chr11	-	18555876	18556000	UEVLD	UEV and lactate/malate dehyrogenase domains	0.00739637
31619	chr10	-	75280665	75280785	USP54	ubiquitin specific peptidase 54	0.00740033
11072	chr20	-	34246851	34246904	CPNE1	copine I	0.00740379
12692	chr20	-	44538154	44538310	PLTP	phospholipid transfer protein	0.00740537
15539	chr2	+	47178740	47178872	TTC7A	tetratricopeptide repeat domain 7A	0.0074079
9944	chr3	-	15123873	15124115	ZFYVE20	zinc finger, FYVE domain containing 20	0.00741897
11177	chr7	+	66261762	66261879	RABGEF1	RAB guanine nucleotide exchange factor (GEF) 1	0.00743089
2410	chr10	+	31661946	31662102	ZEB1	zinc finger E-box binding homeobox 1	0.00746547
1461	chr2	-	201724847	201724938	CLK1	CDC-like kinase 1	0.0074743
2418	chr10	+	31784707	31784767	ZEB1	zinc finger E-box binding homeobox 1	0.00749923
19157	chr12	+	51449926	51450028	LETMD1	LETM1 domain containing 1	0.0075084
2785	chr18	+	77108131	77108196	ATP9B	ATPase, class II, type 9B	0.00752123
18644	chr17	+	66246934	66247108	AMZ2	archaelysin family metallopeptidase 2	0.00753385
31388	chr22	-	19343282	19343388	HIRA	HIR histone cell cycle regulation defective homolog A (S. cerevisiae)	0.00755715
28420	chr2	-	225422375	225422573	CUL3	cullin 3	0.00758861
24309	chr3	+	158542966	158543090	MFSD1	major facilitator superfamily domain containing 1	0.00759644
14013	chr22	-	24629465	24629561	GGT5	gamma-glutamyltransferase 5	0.00759741
6092	chr17	+	19188932	19189103	EPN2	epsin 2	0.00765797
28409	chr5	+	102363885	102363942	PAM	peptidylglycine alpha-amidating monooxygenase	0.00768249
6307	chr3	-	62479319	62479340	CADPS	Ca++-dependent secretion activator	0.00768947
31131	chr11	+	70179127	70179202	PPFIA1	protein tyrosine phosphatase, receptor type, f polypeptide (PTPRF), interacting protein (liprin), alpha 1	0.00777888
31824	chr7	-	4949359	4949409	MMD2	monocyte to macrophage differentiation-associated 2	0.00778827
17795	chr19	-	53122188	53122315	ZNF83	zinc finger protein 83	0.00781849
33823	chr19	+	50727410	50727434	MYH14	myosin, heavy chain 14, non-muscle	0.00786787
7094	chr5	+	56532939	56532999	GPBP1	GC-rich promoter binding protein 1	0.0078716
27292	chr8	-	101312755	101312879	RNF19A	ring finger protein 19A, E3 ubiquitin protein ligase	0.00788175
5847	chr6	-	15660613	15660752	DTNBP1	dystrobrevin binding protein 1	0.00788353
7896	chr14	+	24464240	24464342	DHRS4L2	dehydrogenase/reductase (SDR family) member 4 like 2	0.00788667
13125	chr1	+	154986490	154986569	ZBTB7B	zinc finger and BTB domain containing 7B	0.00789295
4498	chr16	-	24970991	24971073	ARHGAP17	Rho GTPase activating protein 17	0.00790796
23214	chr7	+	121674148	121674169	PTPRZ1	protein tyrosine phosphatase, receptor-type, Z polypeptide 1	0.0079248
31783	chr2	-	65316072	65316204	RAB1A	RAB1A, member RAS oncogene family	0.00802289
16384	chr17	+	29314961	29315124	RNF135	ring finger protein 135	0.00803191
31125	chr6	+	35261527	35261692	ZNF76	zinc finger protein 76	0.00806236
22472	chr2	-	122176197	122176305	CLASP1	cytoplasmic linker associated protein 1	0.00812487
31224	chr2	-	210896144	210896270	KANSL1L	KAT8 regulatory NSL complex subunit 1-like	0.0081298
31004	chr7	+	101671377	101671425	CUX1	cut-like homeobox 1	0.00813946
23272	chr1	+	46775568	46775716	UQCRH	ubiquinol-cytochrome c reductase hinge protein	0.00814399
26951	chr7	-	14028892	14029089	ETV1	ets variant 1	0.00815092
7717	chrX	-	148692969	148693146	TMEM185A	transmembrane protein 185A	0.00815969
22722	chr5	-	88026027	88026051	MEF2C	myocyte enhancer factor 2C	0.00818162
18901	chr12	-	56692392	56692475	CS	citrate synthase	0.00819113
29298	chr6	-	110499800	110499945	WASF1	WAS protein family, member 1	0.0082034
27939	chr16	-	12798480	12798906	CPPED1	calcineurin-like phosphoesterase domain containing 1	0.00822015
27461	chr20	+	2936254	2936344	PTPRA	protein tyrosine phosphatase, receptor type, A	0.00822459
32893	chr19	-	35263240	35263378	ZNF599	zinc finger protein 599	0.00824264
8858	chr1	-	21106842	21107033	HP1BP3	heterochromatin protein 1, binding protein 3	0.00825644
18385	chr21	+	47350699	47350759	PCBP3	poly(rC) binding protein 3	0.00827814
29018	chr2	+	203789079	203789138	ALS2CR8	amyotrophic lateral sclerosis 2 (juvenile) chromosome region, candidate 8	0.00829151
15296	chr17	-	33443877	33444056	RAD51D	RAD51 homolog D (S. cerevisiae)	0.00829983
20506	chr19	+	55085542	55085578	LILRA2	leukocyte immunoglobulin-like receptor, subfamily A (with TM domain), member 2	0.00834713
18680	chr12	-	16747070	16747195	LMO3	LIM domain only 3 (rhombotin-like 2)	0.00836588
24883	chr22	-	19964228	19964246	ARVCF	armadillo repeat gene deleted in velocardiofacial syndrome	0.00837962
773	chr10	-	102283733	102283896			0.00839695
28405	chr5	+	102363888	102363942	PAM	peptidylglycine alpha-amidating monooxygenase	0.00846578
11350	chr15	-	59204761	59204809	SLTM	SAFB-like, transcription modulator	0.00848494
14718	chr6	+	32942797	32942889	BRD2	bromodomain containing 2	0.00851339
14386	chr6	-	39876815	39876878	MOCS1	molybdenum cofactor synthesis 1	0.00857402
29648	chr1	+	228328824	228329208	GUK1	guanylate kinase 1	0.00859611
4946	chr3	+	53803999	53804044	CACNA1D	calcium channel, voltage-dependent, L type, alpha 1D subunit	0.00860061
16540	chr11	+	20071381	20071447	NAV2	neuron navigator 2	0.00860403
14456	chr12	-	110388971	110389121	GIT2	G protein-coupled receptor kinase interacting ArfGAP 2	0.00861063
21164	chr1	+	78383250	78383442	NEXN	nexilin (F actin binding protein)	0.00861989
19620	chr16	+	2258210	2258335	MLST8	MTOR associated protein, LST8 homolog (S. cerevisiae)	0.00862965
7594	chr10	-	72083618	72083786	LRRC20	leucine rich repeat containing 20	0.00864873
26060	chr10	+	267134	267296	ZMYND11	zinc finger, MYND-type containing 11	0.00864979
20105	chr1	+	99128252	99128372	SNX7	sorting nexin 7	0.00865406
17908	chr2	-	175331271	175331355	GPR155	G protein-coupled receptor 155	0.00866933
22541	chr19	-	48741639	48741783	CARD8	caspase recruitment domain family, member 8	0.0086727
32102	chr14	+	97026985	97027048	PAPOLA	poly(A) polymerase alpha	0.00869682
31371	chr4	+	88901197	88901278	SPP1	secreted phosphoprotein 1	0.00870337
7332	chr7	+	56122061	56122196	CCT6A	chaperonin containing TCP1, subunit 6A (zeta 1)	0.00873094
280	chr2	-	50282092	50282182	NRXN1	neurexin 1	0.0087445
31053	chr14	+	24703312	24703447	GMPR2	guanosine monophosphate reductase 2	0.00875353
7892	chr14	+	24470592	24470726	DHRS4L2	dehydrogenase/reductase (SDR family) member 4 like 2	0.00875972
33085	chr20	+	34797409	34797820	EPB41L1	erythrocyte membrane protein band 4.1-like 1	0.00878023
30752	chr1	-	202735524	202735632	KDM5B	lysine (K)-specific demethylase 5B	0.00878443
11494	chr12	-	133447309	133447369	CHFR	checkpoint with forkhead and ring finger domains, E3 ubiquitin protein ligase	0.00878928
31912	chr16	+	67410629	67410775	LRRC36	leucine rich repeat containing 36	0.0088232
33523	chr9	-	140350080	140350086	NSMF	NMDA receptor synaptonuclear signaling and neuronal migration factor	0.00882964
2549	chr1	-	110925455	110925588	SLC16A4	solute carrier family 16, member 4 (monocarboxylic acid transporter 5)	0.00885309
6902	chr11	-	74638435	74638533	XRRA1	X-ray radiation resistance associated 1	0.00887968
12620	chr17	-	35880281	35880317	SYNRG	synergin, gamma	0.00892404
6016	chr3	+	20012039	20012209	RAB5A	RAB5A, member RAS oncogene family	0.00893315
10604	chr2	-	33813401	33813586	FAM98A	family with sequence similarity 98, member A	0.00896498
18272	chr11	+	36472758	36472885	PRR5L	proline rich 5 like	0.0089779
17317	chr6	-	160109157	160109274	SOD2	superoxide dismutase 2, mitochondrial	0.00900314
15722	chr11	+	27605815	27605884	BDNF-AS	BDNF antisense RNA	0.00900729
17118	chr2	+	32402545	32402665	SLC30A6	solute carrier family 30 (zinc transporter), member 6	0.00903531
12876	chr13	+	20544164	20544211	ZMYM2	zinc finger, MYM-type 2	0.00909069
16198	chr1	-	41625396	41625605	SCMH1	sex comb on midleg homolog 1 (Drosophila)	0.00912284
20554	chr3	-	51995956	51996104	PCBP4	poly(rC) binding protein 4	0.00912733
1257	chr6	-	131191467	131191521	EPB41L2	erythrocyte membrane protein band 4.1-like 2	0.0091431
33485	chr20	-	5092145	5092251	TMEM230	transmembrane protein 230	0.00914529
22969	chr22	-	36146472	36146504	RBFOX2	RNA binding protein, fox-1 homolog (C. elegans) 2	0.00922258
20710	chr14	-	93170984	93171052	LGMN	legumain	0.00923299
23783	chrX	-	43634421	43634519	MAOB	monoamine oxidase B	0.00926015
14224	chr2	-	85578802	85578985	RETSAT	retinol saturase (all-trans-retinol 13,14-reductase)	0.00927957
9125	chr5	+	34813678	34813765	RAI14	retinoic acid induced 14	0.00928624
22426	chr9	+	37762573	37762682	TRMT10B	tRNA methyltransferase 10 homolog B (S. cerevisiae)	0.0092895
23378	chr15	-	52635313	52635394	MYO5A	myosin VA (heavy chain 12, myoxin)	0.00930761
374	chr9	+	36583623	36583709	MELK	maternal embryonic leucine zipper kinase	0.00934089
14399	chr1	-	89453934	89454034	CCBL2	cysteine conjugate-beta lyase 2	0.00935243
14434	chr2	+	159533250	159533379	PKP4	plakophilin 4	0.0093613
25377	chr22	+	20929399	20929519	MED15	mediator complex subunit 15	0.00936473
34174	chr14	-	89656730	89656793	FOXN3	forkhead box N3	0.00937035
22901	chr3	-	49316246	49316335	USP4	ubiquitin specific peptidase 4 (proto-oncogene)	0.00938653
17212	chr4	-	7783102	7783354	AFAP1	actin filament associated protein 1	0.00941483
19944	chr2	+	119996938	119997006	STEAP3	STEAP family member 3, metalloreductase	0.00942837
25225	chr7	+	116140313	116140501	CAV2	caveolin 2	0.00943541
19548	chr2	-	120097734	120097937	C2orf76	chromosome 2 open reading frame 76	0.00949201
29442	chr15	+	99903310	99903470	LRRC28	leucine rich repeat containing 28	0.00950843
1065	chr12	-	58163554	58163739	METTL1	methyltransferase like 1	0.00955028
12080	chr16	+	88781455	88781514	CTU2	cytosolic thiouridylase subunit 2 homolog (S. pombe)	0.00959877
23869	chr4	-	101984388	101984514	PPP3CA	protein phosphatase 3, catalytic subunit, alpha isozyme	0.00963074
27801	chr4	+	48859229	48859382	OCIAD1	OCIA domain containing 1	0.00963536
2649	chr7	+	104704474	104704563	MLL5	myeloid/lymphoid or mixed-lineage leukemia 5 (trithorax homolog, Drosophila)	0.00964591
4253	chr17	+	17083920	17083983	MPRIP	myosin phosphatase Rho interacting protein	0.00969304
3006	chr18	+	33719381	33719576	ELP2	elongator acetyltransferase complex subunit 2	0.00972014
15373	chr2	-	188252055	188252192	CALCRL	calcitonin receptor-like	0.00972653
10083	chr5	-	132042142	132042151	KIF3A	kinesin family member 3A	0.00975439
29254	chr10	+	133748397	133748510	PPP2R2D	protein phosphatase 2, regulatory subunit B, delta	0.00976873
19770	chr1	+	1561746	1562134	MIB2	mindbomb E3 ubiquitin protein ligase 2	0.00984653
26697	chr13	+	78317150	78317300	SLAIN1	SLAIN motif family, member 1	0.00990288
22476	chr2	-	122166599	122166623	CLASP1	cytoplasmic linker associated protein 1	0.00990819
14825	chrX	-	102933426	102933528	MORF4L2	mortality factor 4 like 2	0.00992597
2856	chr6	+	3119518	3119746	BPHL	biphenyl hydrolase-like (serine hydrolase)	0.00993126
3215	chrX	+	48759509	48759661	PQBP1	polyglutamine binding protein 1	0.00995136
28236	chr3	-	196802707	196802741	DLG1	discs, large homolog 1 (Drosophila)	0.00999136

## Sheet: LUSC
Supplementary Table 4. Full lists of survival associated alternative splicing events at nominal P-value cutoff of 0.01 for six cancer types.
Exon ID	Chromosome	Strand	Exon Start	Exon End	Gene Name	Gene Description	SURVIV P
1456	chr11	-	4626308	4626791	TRIM68	tripartite motif containing 68	0.000432747
19807	chr4	+	75009109	75009184	MTHFD2L	methylenetetrahydrofolate dehydrogenase (NADP+ dependent) 2-like	0.000449422
12981	chr1	+	156761488	156761584	PRCC	papillary renal cell carcinoma (translocation-associated)	0.000466509
17635	chr21	+	42799132	42799231	MX1	myxovirus (influenza virus) resistance 1, interferon-inducible protein p78 (mouse)	0.000860575
21651	chr3	-	172227006	172227111	TNFSF10	tumor necrosis factor (ligand) superfamily, member 10	0.0010117
16842	chr22	-	22336810	22336846	TOP3B	topoisomerase (DNA) III beta	0.00124058
5767	chr3	-	124527868	124528003	ITGB5	integrin, beta 5	0.00124706
7344	chr17	-	73036186	73036258	ATP5H	ATP synthase, H+ transporting, mitochondrial Fo complex, subunit d	0.00127244
7182	chr10	-	61926348	61926411	ANK3	ankyrin 3, node of Ranvier (ankyrin G)	0.00135539
5682	chr17	+	48617564	48617695	EPN3	epsin 3	0.00143007
13332	chr14	-	54896978	54897122	CNIH	cornichon homolog (Drosophila)	0.00150527
2402	chr7	-	99710971	99711028	TAF6	TAF6 RNA polymerase II, TATA box binding protein (TBP)-associated factor, 80kDa	0.00152563
8954	chr17	-	80136902	80137065	CCDC57	coiled-coil domain containing 57	0.00164523
3318	chr15	-	23033277	23033413	NIPA2	non imprinted in Prader-Willi/Angelman syndrome 2	0.00175654
32669	chr9	-	13147546	13147657	MPDZ	multiple PDZ domain protein	0.00182128
21286	chr14	-	21492134	21492255	NDRG2	NDRG family member 2	0.00199307
33763	chr16	-	57822486	57822625	KIFC3	kinesin family member C3	0.00212063
826	chr14	-	58752308	58752474	FLJ31306	Homo sapiens uncharacterized LOC379025 (FLJ31306), transcript variant 2, non-coding RNA	0.00214614
8148	chr1	+	144604477	144604508	NBPF9	neuroblastoma breakpoint family member 9	0.00219174
5686	chr17	+	48617607	48617695	EPN3	epsin 3	0.00223105
16752	chr5	-	83525672	83525702	EDIL3	EGF-like repeats and discoidin I-like domains 3	0.00223134
16524	chr1	-	223307730	223307824	TLR5	toll-like receptor 5	0.0023309
2299	chr3	+	130613433	130613619	ATP2C1	ATPase, Ca++ transporting, type 2C, member 1	0.00236192
18989	chr2	-	36787927	36788008	FEZ2	fasciculation and elongation protein zeta 2 (zygin II)	0.00237208
33823	chr19	+	50727410	50727434	MYH14	myosin, heavy chain 14, non-muscle	0.00247586
10792	chr9	-	140471921	140472055	WDR85	WD repeat domain 85	0.00262849
2298	chr3	+	130613551	130613619	ATP2C1	ATPase, Ca++ transporting, type 2C, member 1	0.00267516
32327	chr15	+	91434211	91434421	FES	feline sarcoma oncogene	0.00271026
2293	chr3	+	130613574	130613619	ATP2C1	ATPase, Ca++ transporting, type 2C, member 1	0.00290364
30352	chr19	+	11150133	11150229	SMARCA4	SWI/SNF related, matrix associated, actin dependent regulator of chromatin, subfamily a, member 4	0.0029208
12871	chr15	-	23306733	23306791	HERC2P2	hect domain and RLD 2 pseudogene 2	0.00327788
6440	chr8	-	11721884	11721972	CTSB	cathepsin B	0.00329894
3323	chr15	-	23027800	23027922	NIPA2	non imprinted in Prader-Willi/Angelman syndrome 2	0.0033034
6625	chr3	-	127294591	127294652	TPRA1	transmembrane protein, adipocyte asscociated 1	0.00343247
11595	chr17	-	80210891	80211120	CSNK1D	casein kinase 1, delta	0.00343292
13221	chr4	-	40438457	40438902	RBM47	RNA binding motif protein 47	0.00343941
2086	chr4	+	76465068	76465169	THAP6	THAP domain containing 6	0.00345073
8855	chr1	-	21106837	21107033	HP1BP3	heterochromatin protein 1, binding protein 3	0.00346569
33683	chr10	-	27065993	27066170	ABI1	abl-interactor 1	0.00348817
4495	chr16	+	50063635	50063709	CNEP1R1	CTD nuclear envelope phosphatase 1 regulatory subunit 1	0.00359723
17636	chr21	+	42802459	42802535	MX1	myxovirus (influenza virus) resistance 1, interferon-inducible protein p78 (mouse)	0.00363102
31974	chr4	-	90757893	90757940	SNCA	synuclein, alpha (non A4 component of amyloid precursor)	0.00363881
10811	chr20	+	43213740	43213845	PKIG	protein kinase (cAMP-dependent, catalytic) inhibitor gamma	0.00378131
33	chr2	+	71740369	71740462	DYSF	dysferlin, limb girdle muscular dystrophy 2B (autosomal recessive)	0.00379436
4500	chr5	+	138118865	138119061	CTNNA1	catenin (cadherin-associated protein), alpha 1, 102kDa	0.00396612
15302	chr14	+	23302626	23302698	MRPL52	mitochondrial ribosomal protein L52	0.0040454
6083	chr1	-	19670851	19670928	CAPZB	capping protein (actin filament) muscle Z-line, beta	0.00406606
10796	chr9	-	140470760	140470854	WDR85	WD repeat domain 85	0.00410054
13773	chr3	+	132379742	132379892	UBA5	ubiquitin-like modifier activating enzyme 5	0.00426248
5247	chr2	+	74759745	74759841	HTRA2	HtrA serine peptidase 2	0.0042797
10761	chr1	-	109649628	109649744	C1orf194	chromosome 1 open reading frame 194	0.00435888
15986	chr14	-	95600697	95600840	DICER1	dicer 1, ribonuclease type III	0.00455603
21637	chr3	-	48562997	48563102	PFKFB4	6-phosphofructo-2-kinase/fructose-2,6-biphosphatase 4	0.00473137
15300	chr14	+	23302626	23302691	MRPL52	mitochondrial ribosomal protein L52	0.00479242
8409	chr19	+	3453760	3453914	NFIC	nuclear factor I/C (CCAAT-binding transcription factor)	0.00479483
7553	chr12	-	76462688	76462774	NAP1L1	nucleosome assembly protein 1-like 1	0.00485427
608	chr20	+	30155880	30156083	HM13	histocompatibility (minor) 13	0.00489003
12039	chr3	-	195712497	195712660	SDHAP1	succinate dehydrogenase complex, subunit A, flavoprotein pseudogene 1	0.00492459
19227	chr3	+	152174055	152174150	MBNL1	muscleblind-like splicing regulator 1	0.00500572
19370	chr21	-	47738698	47738875	C21orf58	chromosome 21 open reading frame 58	0.00510582
8348	chr4	-	907394	907456	GAK	cyclin G associated kinase	0.00515433
7408	chr4	+	106853770	106853860	NPNT	nephronectin	0.00517009
12263	chr13	+	115064314	115064475	UPF3A	UPF3 regulator of nonsense transcripts homolog A (yeast)	0.00518775
24858	chr7	-	148512005	148512131	EZH2	enhancer of zeste homolog 2 (Drosophila)	0.00523012
1177	chr1	+	172546678	172546699	SUCO	SUN domain containing ossification factor	0.00530629
30057	chr17	+	74725771	74725876	METTL23	methyltransferase like 23	0.0053658
20223	chrX	-	99658521	99658662	PCDH19	protocadherin 19	0.00555715
422	chr3	+	189607128	189607273	TP63	tumor protein p63	0.00564423
20470	chr14	-	24035024	24035101	AP1G2	adaptor-related protein complex 1, gamma 2 subunit	0.00567694
332	chr3	+	148857790	148858285	HPS3	Hermansky-Pudlak syndrome 3	0.00568138
8472	chr10	+	51556750	51556856	MSMB	microseminoprotein, beta-	0.00576071
9287	chr13	-	99478125	99478229	DOCK9	dedicator of cytokinesis 9	0.00580106
14748	chr1	+	160313493	160313678	NCSTN	nicastrin	0.00599676
11939	chr8	-	57080586	57080945	PLAG1	pleiomorphic adenoma gene 1	0.00600521
729	chr10	-	14595320	14595386	FAM107B	family with sequence similarity 107, member B	0.00623648
29144	chr22	-	32758958	32759045	RFPL3S	RFPL3 antisense	0.00623952
26089	chr22	+	46739158	46739265	TRMU	tRNA 5-methylaminomethyl-2-thiouridylate methyltransferase	0.00626702
8147	chr1	+	144604409	144604508			0.00632589
22867	chr11	-	64545458	64545618	SF1	splicing factor 1	0.00637132
10905	chr2	+	243058333	243058383			0.00660726
23797	chr5	+	142586762	142587038	ARHGAP26	Rho GTPase activating protein 26	0.00665453
11782	chr1	-	155657861	155657992	YY1AP1	YY1 associated protein 1	0.00665574
13219	chr4	-	40438457	40438664	RBM47	RNA binding motif protein 47	0.0067344
1627	chr6	+	12129991	12130125	HIVEP1	human immunodeficiency virus type I enhancer binding protein 1	0.00685068
6595	chr21	+	45380512	45380660	AGPAT3	1-acylglycerol-3-phosphate O-acyltransferase 3	0.0068827
12051	chr11	+	847200	847300	TSPAN4	tetraspanin 4	0.00689161
7388	chr6	+	112388171	112388235	WISP3	WNT1 inducible signaling pathway protein 3	0.00692482
7967	chr5	-	137495243	137495288	BRD8	bromodomain containing 8	0.00696846
33184	chr7	+	5028664	5028808	RNF216P1	ring finger protein 216 pseudogene 1	0.00724545
9153	chr15	+	41011002	41011097	RAD51	RAD51 homolog (S. cerevisiae)	0.00724711
23798	chr5	+	142586762	142586873	ARHGAP26	Rho GTPase activating protein 26	0.00729694
31007	chr8	-	82597997	82598198	IMPA1	inositol(myo)-1(or 4)-monophosphatase 1	0.007365
32903	chr2	-	69650713	69650849	NFU1	NFU1 iron-sulfur cluster scaffold homolog (S. cerevisiae)	0.00736598
25225	chr7	+	116140313	116140501	CAV2	caveolin 2	0.00767384
28313	chr12	+	9846420	9846544	CLEC2D	C-type lectin domain family 2, member D	0.00770487
3933	chr22	+	37700212	37700327	CYTH4	cytohesin 4	0.00779189
14118	chr13	-	50505153	50505270	SPRYD7	SPRY domain containing 7	0.00794593
27843	chr8	-	57224715	57224847	SDR16C5	short chain dehydrogenase/reductase family 16C, member 5	0.00801031
19092	chr16	+	56969312	56969387	HERPUD1	homocysteine-inducible, endoplasmic reticulum stress-inducible, ubiquitin-like domain member 1	0.00802142
28456	chr8	-	38280542	38280693	FGFR1	fibroblast growth factor receptor 1	0.00813006
9997	chr10	-	74804738	74804809	P4HA1	prolyl 4-hydroxylase, alpha polypeptide I	0.0082468
13531	chr4	+	166242463	166242527	KLHL2	kelch-like family member 2	0.00826664
30688	chr1	+	76199212	76199313	ACADM	acyl-CoA dehydrogenase, C-4 to C-12 straight chain	0.00840892
22212	chr1	-	18912	19139	WASH7P	WAS protein family homolog 7 pseudogene	0.00845263
33388	chr9	+	34234213	34234338	UBAP1	ubiquitin associated protein 1	0.00862169
13480	chr1	-	53379566	53379767	ECHDC2	enoyl CoA hydratase domain containing 2	0.00870315
24012	chr11	+	59562844	59562955	STX3	syntaxin 3	0.00872263
8829	chr11	+	65480818	65480974	KAT5	K(lysine) acetyltransferase 5	0.00879403
18335	chr11	+	20409564	20409700	PRMT3	protein arginine methyltransferase 3	0.00879803
29942	chr2	-	130918758	130918845	SMPD4	sphingomyelin phosphodiesterase 4, neutral membrane (neutral sphingomyelinase-3)	0.00922978
13128	chr19	+	54964724	54964835	LENG8	leukocyte receptor cluster (LRC) member 8	0.00945054
19257	chr12	+	50854917	50855130	LARP4	La ribonucleoprotein domain family, member 4	0.0094995
27935	chr12	+	53858543	53858636	PCBP2	poly(rC) binding protein 2	0.0095427
1463	chr22	+	42488122	42488236	NDUFA6-AS1	NDUFA6 antisense RNA 1 (head to head)	0.00969437
10418	chr6	+	31106432	31106556	PSORS1C1	psoriasis susceptibility 1 candidate 1	0.00970224
8674	chr2	-	191875092	191875175	STAT1	signal transducer and activator of transcription 1, 91kDa	0.00984558
20276	chr19	+	34868407	34868491	GPI	glucose-6-phosphate isomerase	0.00999638

## Sheet: OV
Supplementary Data 4. Full lists of survival associated alternative splicing events at nominal P-value cutoff of 0.01 for six cancer types.
Exon ID	Chromosome	Strand	Exon Start	Exon End	Gene Name	Gene Description	SURVIV P
25593	chr14	+	89307768	89307858	TTC8	tetratricopeptide repeat domain 8	1.85414e-05
1019	chr6	-	91228165	91228281	MAP3K7	mitogen-activated protein kinase kinase kinase 7	3.76356e-05
29183	chr9	+	130569487	130569565	FPGS	folylpolyglutamate synthase	4.48356e-05
16197	chr1	-	41625396	41625605	SCMH1	sex comb on midleg homolog 1 (Drosophila)	0.000207569
25405	chr4	-	77065301	77065445	NUP54	nucleoporin 54kDa	0.000253296
4980	chr13	-	111552876	111553008	ANKRD10	ankyrin repeat domain 10	0.00025425
4981	chr13	-	111552876	111553041	ANKRD10	ankyrin repeat domain 10	0.00025425
21516	chr20	-	47795658	47795781	STAU1	staufen, RNA binding protein, homolog 1 (Drosophila)	0.000279307
28245	chr8	-	130916744	130916831	FAM49B	family with sequence similarity 49, member B	0.000335272
29128	chr1	-	150814899	150814944	ARNT	aryl hydrocarbon receptor nuclear translocator	0.000342836
23494	chr5	+	130651668	130651837	CDC42SE2	CDC42 small effector 2	0.000371935
20864	chr10	-	5836847	5836952	GDI2	GDP dissociation inhibitor 2	0.000396705
12256	chr2	+	184016235	184016377	NUP35	nucleoporin 35kDa	0.000402455
20866	chr10	-	5836847	5836982	GDI2	GDP dissociation inhibitor 2	0.000457304
20784	chr22	+	23235876	23235998	IGLL5	immunoglobulin lambda-like polypeptide 5	0.000528748
15696	chr14	+	35595940	35595988	KIAA0391	KIAA0391	0.000564404
13974	chr20	+	11899733	11899824	BTBD3	BTB (POZ) domain containing 3	0.000638524
11604	chr7	-	129818241	129818367	TMEM209	transmembrane protein 209	0.000686136
8763	chr2	+	210569173	210569344	MAP2	microtubule-associated protein 2	0.000853682
16452	chr3	+	98492763	98492827	ST3GAL6	ST3 beta-galactoside alpha-2,3-sialyltransferase 6	0.000891677
22167	chr14	+	77788889	77789075	GSTZ1	glutathione S-transferase zeta 1	0.000901759
10195	chr6	-	136588166	136588313	BCLAF1	BCL2-associated transcription factor 1	0.000978165
22295	chr11	+	3844138	3844223	PGAP2	post-GPI attachment to proteins 2	0.00113493
21793	chr7	+	150067802	150067973	REPIN1	replication initiator 1	0.00116778
6473	chr20	-	24949527	24949720	APMAP	adipocyte plasma membrane associated protein	0.00118245
2377	chr20	-	43929960	43930083	MATN4	matrilin 4	0.00118959
2311	chr3	-	195497086	195497242	MUC4	mucin 4, cell surface associated	0.0011918
2333	chr3	+	38134280	38134371	DLEC1	deleted in lung and esophageal cancer 1	0.00126709
30065	chr1	-	101458192	101458296	DPH5	DPH5 homolog (S. cerevisiae)	0.00127728
11442	chr19	+	8434102	8434216	ANGPTL4	angiopoietin-like 4	0.00127895
12599	chr5	+	5237081	5237212	ADAMTS16	ADAM metallopeptidase with thrombospondin type 1 motif, 16	0.00137667
32725	chr17	+	73570533	73570576	LLGL2	lethal giant larvae homolog 2 (Drosophila)	0.00147045
32979	chr1	+	151001261	151001420	PRUNE	prune exopolyphosphatase	0.00152949
11563	chr11	+	8013327	8013398	EIF3F	eukaryotic translation initiation factor 3, subunit F	0.00153484
27458	chr20	+	2955860	2955887	PTPRA	protein tyrosine phosphatase, receptor type, A	0.00155644
3003	chr8	+	67589876	67590189	C8orf44	chromosome 8 open reading frame 44	0.00167665
19120	chr10	+	127677848	127677926	FANK1	fibronectin type III and ankyrin repeat domains 1	0.00168831
26834	chr1	-	111667363	111667503	DRAM2	DNA-damage regulated autophagy modulator 2	0.00182116
21527	chr2	+	136399105	136399174	R3HDM1	R3H domain containing 1	0.00182934
20785	chr22	+	23235879	23235998	IGLL5	immunoglobulin lambda-like polypeptide 5	0.00184863
817	chr2	+	63822556	63822653	MDH1	malate dehydrogenase 1, NAD (soluble)	0.00210778
20123	chr7	-	122026348	122026363	CADPS2	Ca++-dependent secretion activator 2	0.00217399
10212	chr12	-	42523560	42523653	GXYLT1	glucoside xylosyltransferase 1	0.00228278
16432	chr5	+	148729216	148729298	GRPEL2	GrpE-like 2, mitochondrial (E. coli)	0.00228718
31901	chr19	+	13059310	13059366	RAD23A	RAD23 homolog A (S. cerevisiae)	0.00242904
13442	chr7	+	150725887	150725998	ABCB8	ATP-binding cassette, sub-family B (MDR/TAP), member 8	0.00259622
22578	chr6	+	31912752	31912806	C2	complement component 2	0.00262405
15964	chr3	-	24338716	24338814	THRB	thyroid hormone receptor, beta	0.00264067
22577	chr6	+	31912756	31912806	C2	complement component 2	0.00267663
838	chr1	-	53684538	53684595	C1orf123	chromosome 1 open reading frame 123	0.00277927
9151	chr15	+	40994003	40994124	RAD51	RAD51 homolog (S. cerevisiae)	0.00279274
13941	chr9	+	82322037	82322133	TLE4	transducin-like enhancer of split 4 (E(sp1) homolog, Drosophila)	0.00283105
31931	chr11	+	134128408	134128518	ACAD8	acyl-CoA dehydrogenase family, member 8	0.00290244
12353	chr3	-	48793811	48793877	PRKAR2A	protein kinase, cAMP-dependent, regulatory, type II, alpha	0.00310764
14404	chr7	+	2606749	2606797	IQCE	IQ motif containing E	0.0032819
28246	chr8	-	130916744	130916831	FAM49B	family with sequence similarity 49, member B	0.0033043
7186	chr10	-	61905725	61905779	ANK3	ankyrin 3, node of Ranvier (ankyrin G)	0.00341122
12882	chrX	+	53455230	53455575	RIBC1	RIB43A domain with coiled-coils 1	0.00350852
17408	chr19	+	5119128	5119230	KDM4B	lysine (K)-specific demethylase 4B	0.0036314
28436	chr7	+	156435670	156435781	RNF32	ring finger protein 32	0.00374492
12614	chr6	+	24512057	24512096	ALDH5A1	aldehyde dehydrogenase 5 family, member A1	0.0037745
3501	chr10	+	51579127	51579282	NCOA4	nuclear receptor coactivator 4	0.00382361
7394	chr12	+	64176320	64176484	TMEM5	transmembrane protein 5	0.00384791
26279	chr11	+	117860156	117860335	IL10RA	interleukin 10 receptor, alpha	0.00387457
18060	chr11	-	110134684	110134959	RDX	radixin	0.00393262
21169	chrX	+	13769367	13769487	OFD1	oral-facial-digital syndrome 1	0.00398878
14628	chr6	-	56327843	56327954	DST	dystonin	0.00408708
22268	chr2	-	176012673	176012708	ATF2	activating transcription factor 2	0.00416096
20858	chrX	-	23752457	23752484	ACOT9	acyl-CoA thioesterase 9	0.00417067
21482	chr2	+	204110568	204110618	CYP20A1	cytochrome P450, family 20, subfamily A, polypeptide 1	0.00440715
8832	chr17	+	7463162	7463210	TNFSF13	tumor necrosis factor (ligand) superfamily, member 13	0.00444066
6603	chr12	+	121008993	121009094	RNF10	ring finger protein 10	0.00444283
32714	chr14	-	94854896	94855000	SERPINA1	serpin peptidase inhibitor, clade A (alpha-1 antiproteinase, antitrypsin), member 1	0.00464222
14386	chr6	-	39876815	39876878	MOCS1	molybdenum cofactor synthesis 1	0.00464673
22304	chr8	-	102214560	102214675	ZNF706	zinc finger protein 706	0.00465282
19386	chr9	+	2651414	2651498	VLDLR	very low density lipoprotein receptor	0.00468149
18717	chr22	+	42174711	42174816	MEI1	meiosis inhibitor 1	0.00488685
21996	chr1	-	57499058	57499106	DAB1	Dab, reelin signal transducer, homolog 1 (Drosophila)	0.00491375
24952	chr3	-	167452001	167452138	PDCD10	programmed cell death 10	0.00494365
24953	chr3	-	167452001	167452034	PDCD10	programmed cell death 10	0.00494365
24959	chr3	-	167452001	167452133	PDCD10	programmed cell death 10	0.00494365
18675	chr20	+	32161779	32162067	CBFA2T2	core-binding factor, runt domain, alpha subunit 2; translocated to, 2	0.00505737
5539	chr12	-	80199371	80199548	PPP1R12A	protein phosphatase 1, regulatory subunit 12A	0.00512171
2060	chr9	-	77684657	77684729	NMRK1	nicotinamide riboside kinase 1	0.00516501
5999	chr3	-	160807731	160807850	B3GALNT1	beta-1,3-N-acetylgalactosaminyltransferase 1 (globoside blood group)	0.00524511
27450	chr3	-	167758573	167758657	GOLIM4	golgi integral membrane protein 4	0.00554378
5979	chr2	+	206023445	206023631	PARD3B	par-3 partitioning defective 3 homolog B (C. elegans)	0.00560461
30965	chr12	+	132414279	132414341	PUS1	pseudouridylate synthase 1	0.00566522
11954	chr3	-	48752821	48752960	IP6K2	inositol hexakisphosphate kinase 2	0.00584409
21734	chr12	-	57686354	57686450	R3HDM2	R3H domain containing 2	0.00588436
2352	chr2	-	136740966	136741024	DARS	aspartyl-tRNA synthetase	0.00593114
11926	chr11	+	65156831	65156999	FRMD8	FERM domain containing 8	0.00595066
32997	chr12	+	56554409	56554454	MYL6	myosin, light chain 6, alkali, smooth muscle and non-muscle	0.00602864
4841	chr2	+	114674460	114674585	ACTR3	ARP3 actin-related protein 3 homolog (yeast)	0.00608773
9649	chr7	+	74993901	74994025	STAG3L1	stromal antigen 3-like 1	0.00610993
20400	chr17	-	7573926	7574033	TP53	tumor protein p53	0.00611198
14059	chr2	+	173427468	173427528	PDK1	pyruvate dehydrogenase kinase, isozyme 1	0.0061963
3508	chr17	-	19606400	19606480	SLC47A2	solute carrier family 47, member 2	0.00623083
21305	chr1	+	242012413	242012518	EXO1	exonuclease 1	0.00629498
7911	chr4	+	99969883	99970027	METAP1	methionyl aminopeptidase 1	0.0063216
11895	chr5	-	114605399	114605495	CCDC112	coiled-coil domain containing 112	0.00634726
20278	chrX	-	153581921	153582095	FLNA	filamin A, alpha	0.00639107
23149	chr14	-	55615311	55615402	DLGAP5	discs, large (Drosophila) homolog-associated protein 5	0.00643991
12907	chr1	-	23667344	23667513	HNRNPR	heterogeneous nuclear ribonucleoprotein R	0.00658799
14384	chr6	-	39876830	39876878	MOCS1	molybdenum cofactor synthesis 1	0.00667057
31027	chr4	-	57250235	57250507	AASDH	aminoadipate-semialdehyde dehydrogenase	0.00674662
18718	chr22	+	42174711	42174881	MEI1	meiosis inhibitor 1	0.00675019
6847	chr2	-	99734006	99734222	TSGA10	testis specific, 10	0.00695133
2849	chr11	+	108005868	108005969	ACAT1	acetyl-CoA acetyltransferase 1	0.00698658
16198	chr1	-	41625396	41625605	SCMH1	sex comb on midleg homolog 1 (Drosophila)	0.00708006
30384	chr4	+	54245239	54245284	FIP1L1	FIP1 like 1 (S. cerevisiae)	0.00713113
24769	chrX	-	148568455	148568629	IDS	iduronate 2-sulfatase	0.00726821
27315	chr3	-	145795648	145795711	PLOD2	procollagen-lysine, 2-oxoglutarate 5-dioxygenase 2	0.0073982
13315	chr16	-	2891573	2891600	PRSS30P	protease, serine, 30, pseudogene	0.00749269
19776	chr1	+	1560370	1560565	MIB2	mindbomb E3 ubiquitin protein ligase 2	0.00749922
12594	chr14	+	57088248	57088420	TMEM260	transmembrane protein 260	0.00755937
13180	chr2	+	232655631	232655883	COPS7B	COP9 signalosome subunit 7B	0.00789891
13181	chr2	+	232655656	232655883	COPS7B	COP9 signalosome subunit 7B	0.00789891
13182	chr2	+	232655660	232655883	COPS7B	COP9 signalosome subunit 7B	0.00789891
5283	chr6	-	41908107	41908323	CCND3	cyclin D3	0.00796635
21737	chr12	-	57682791	57682823	R3HDM2	R3H domain containing 2	0.00810025
33378	chr18	-	77679183	77679400	PQLC1	PQ loop repeat containing 1	0.00817363
19773	chr1	+	1560344	1560565	MIB2	mindbomb E3 ubiquitin protein ligase 2	0.0082078
314	chr17	-	73145185	73145280	HN1	hematological and neurological expressed 1	0.00831429
18476	chr9	-	139303450	139303519	SDCCAG3	serologically defined colon cancer antigen 3	0.00845598
26042	chr21	+	15591873	15592046	RBM11	RNA binding motif protein 11	0.0085562
21330	chr4	+	185582927	185583057	CCDC111	coiled-coil domain containing 111	0.00859246
19047	chr6	-	46995439	46995497	GPR110	G protein-coupled receptor 110	0.00860901
22652	chr5	+	94988820	94988918	RFESD	Rieske (Fe-S) domain containing	0.00863928
4967	chr20	-	50015179	50015267	NFATC2	nuclear factor of activated T-cells, cytoplasmic, calcineurin-dependent 2	0.00867942
11995	chr17	+	61560389	61560534	ACE	angiotensin I converting enzyme (peptidyl-dipeptidase A) 1	0.00870787
26591	chr2	+	143638913	143638999	KYNU	kynureninase	0.00875166
31011	chr8	-	82583173	82583282	IMPA1	inositol(myo)-1(or 4)-monophosphatase 1	0.00880354
9549	chr16	+	22530458	22530590			0.00887044
519	chr3	-	121441108	121441225	GOLGB1	golgin B1	0.00888995
26643	chr13	+	45603373	45606242	KIAA1704	KIAA1704	0.00893082
22477	chr2	-	122184979	122185006	CLASP1	cytoplasmic linker associated protein 1	0.00895633
9064	chr7	+	98543369	98543423	TRRAP	transformation/transcription domain-associated protein	0.00903203
17033	chr1	+	222904698	222904858	BROX	BRO1 domain and CAAX motif containing	0.00910864
20393	chr2	+	183951767	183951920	DUSP19	dual specificity phosphatase 19	0.00913147
27237	chr16	+	7743316	7743369	RBFOX1	RNA binding protein, fox-1 homolog (C. elegans) 1	0.00914662
27328	chr2	+	127447830	127447887	GYPC	glycophorin C (Gerbich blood group)	0.00940121
33315	chr14	+	69676828	69676918	EXD2	exonuclease 3'-5' domain containing 2	0.00942115
5083	chr17	+	7456903	7457142	TNFSF12	tumor necrosis factor (ligand) superfamily, member 12	0.00952678
21529	chr2	+	136399105	136399360	R3HDM1	R3H domain containing 1	0.00955884
26246	chr14	+	102372738	102372866	PPP2R5C	protein phosphatase 2, regulatory subunit B', gamma	0.00960019
11950	chr3	-	48752747	48752960	IP6K2	inositol hexakisphosphate kinase 2	0.00974661
16672	chr9	+	72501753	72501811	C9orf135	chromosome 9 open reading frame 135	0.00975226
20295	chr12	+	88433924	88434042	C12orf29	chromosome 12 open reading frame 29	0.00994211
24281	chr9	-	125016552	125016646	RBM18	RNA binding motif protein 18	0.00995326
23783	chrX	-	43634421	43634519	MAOB	monoamine oxidase B	0.0099891
