# Supplementary material for: SURVIV for survival analysis of mRNA isoform variation
Source: Nat Commun. 2016 Jun 9;7:11548. doi: 10.1038/ncomms11548 (PMC4906168; doi:10.1038/ncomms11548)
Supplement: Supplementary Data 5 — List of IDC patients from TCGA. [file ncomms11548-s6.xls]

## Sheet: Sheet1
Supplementary Data 5. List of IDC patients from TCGA.
Patient ID
TCGA-A1-A0SD
TCGA-A1-A0SF
TCGA-A1-A0SH
TCGA-A1-A0SI
TCGA-A1-A0SJ
TCGA-A1-A0SM
TCGA-A1-A0SN
TCGA-A1-A0SO
TCGA-A1-A0SP
TCGA-A1-A0SQ
TCGA-A2-A04N
TCGA-A2-A04P
TCGA-A2-A04Q
TCGA-A2-A04R
TCGA-A2-A04T
TCGA-A2-A04U
TCGA-A2-A04V
TCGA-A2-A04X
TCGA-A2-A04Y
TCGA-A2-A0CL
TCGA-A2-A0CM
TCGA-A2-A0CP
TCGA-A2-A0CQ
TCGA-A2-A0CS
TCGA-A2-A0CT
TCGA-A2-A0CU
TCGA-A2-A0CV
TCGA-A2-A0CW
TCGA-A2-A0CX
TCGA-A2-A0CY
TCGA-A2-A0CZ
TCGA-A2-A0D0
TCGA-A2-A0D1
TCGA-A2-A0D2
TCGA-A2-A0D3
TCGA-A2-A0D4
TCGA-A2-A0EM
TCGA-A2-A0EO
TCGA-A2-A0EQ
TCGA-A2-A0ER
TCGA-A2-A0ET
TCGA-A2-A0EU
TCGA-A2-A0EV
TCGA-A2-A0EY
TCGA-A2-A0ST
TCGA-A2-A0SU
TCGA-A2-A0SV
TCGA-A2-A0SW
TCGA-A2-A0SX
TCGA-A2-A0T0
TCGA-A2-A0T1
TCGA-A2-A0T2
TCGA-A2-A0T3
TCGA-A2-A0T5
TCGA-A2-A0T7
TCGA-A2-A0YC
TCGA-A2-A0YE
TCGA-A2-A0YF
TCGA-A2-A0YG
TCGA-A2-A0YH
TCGA-A2-A0YI
TCGA-A2-A0YJ
TCGA-A2-A0YM
TCGA-A2-A0YT
TCGA-A2-A1FW
TCGA-A2-A1FX
TCGA-A2-A1FZ
TCGA-A2-A1G0
TCGA-A2-A1G1
TCGA-A2-A1G4
TCGA-A2-A1G6
TCGA-A2-A259
TCGA-A2-A25B
TCGA-A2-A25C
TCGA-A2-A25E
TCGA-A2-A25F
TCGA-A2-A3XV
TCGA-A2-A3XX
TCGA-A2-A3XZ
TCGA-A2-A3Y0
TCGA-A7-A0CD
TCGA-A7-A0CE
TCGA-A7-A0CH
TCGA-A7-A0CJ
TCGA-A7-A0D9
TCGA-A7-A0DA
TCGA-A7-A0DB
TCGA-A7-A13D
TCGA-A7-A13E
TCGA-A7-A13F
TCGA-A7-A13G
TCGA-A7-A26H
TCGA-A7-A26I
TCGA-A7-A26J
TCGA-A7-A2KD
TCGA-A8-A06N
TCGA-A8-A06O
TCGA-A8-A06P
TCGA-A8-A06Q
TCGA-A8-A06R
TCGA-A8-A06T
TCGA-A8-A06U
TCGA-A8-A06X
TCGA-A8-A06Y
TCGA-A8-A06Z
TCGA-A8-A075
TCGA-A8-A076
TCGA-A8-A079
TCGA-A8-A07B
TCGA-A8-A07C
TCGA-A8-A07E
TCGA-A8-A07F
TCGA-A8-A07G
TCGA-A8-A07I
TCGA-A8-A07J
TCGA-A8-A07L
TCGA-A8-A07O
TCGA-A8-A07P
TCGA-A8-A07R
TCGA-A8-A07U
TCGA-A8-A07W
TCGA-A8-A081
TCGA-A8-A082
TCGA-A8-A083
TCGA-A8-A084
TCGA-A8-A085
TCGA-A8-A086
TCGA-A8-A08B
TCGA-A8-A08C
TCGA-A8-A08F
TCGA-A8-A08G
TCGA-A8-A08H
TCGA-A8-A08I
TCGA-A8-A08J
TCGA-A8-A08L
TCGA-A8-A08O
TCGA-A8-A08P
TCGA-A8-A08R
TCGA-A8-A08S
TCGA-A8-A08T
TCGA-A8-A08X
TCGA-A8-A08Z
TCGA-A8-A090
TCGA-A8-A091
TCGA-A8-A092
TCGA-A8-A093
TCGA-A8-A094
TCGA-A8-A095
TCGA-A8-A096
TCGA-A8-A097
TCGA-A8-A099
TCGA-A8-A09A
TCGA-A8-A09B
TCGA-A8-A09C
TCGA-A8-A09D
TCGA-A8-A09G
TCGA-A8-A09I
TCGA-A8-A09K
TCGA-A8-A09M
TCGA-A8-A09N
TCGA-A8-A09Q
TCGA-A8-A09R
TCGA-A8-A0A9
TCGA-AC-A23C
TCGA-AC-A23E
TCGA-AC-A23H
TCGA-AC-A2BK
TCGA-AC-A2BM
TCGA-AN-A03X
TCGA-AN-A03Y
TCGA-AN-A041
TCGA-AN-A046
TCGA-AN-A049
TCGA-AN-A04A
TCGA-AN-A04C
TCGA-AN-A04D
TCGA-AN-A0AJ
TCGA-AN-A0AK
TCGA-AN-A0AL
TCGA-AN-A0AM
TCGA-AN-A0AS
TCGA-AN-A0AT
TCGA-AN-A0FD
TCGA-AN-A0FF
TCGA-AN-A0FJ
TCGA-AN-A0FK
TCGA-AN-A0FL
TCGA-AN-A0FN
TCGA-AN-A0FS
TCGA-AN-A0FT
TCGA-AN-A0FV
TCGA-AN-A0FW
TCGA-AN-A0FX
TCGA-AN-A0FY
TCGA-AN-A0FZ
TCGA-AN-A0G0
TCGA-AN-A0XL
TCGA-AN-A0XN
TCGA-AN-A0XO
TCGA-AN-A0XP
TCGA-AN-A0XR
TCGA-AN-A0XS
TCGA-AN-A0XT
TCGA-AN-A0XU
TCGA-AN-A0XV
TCGA-AN-A0XW
TCGA-AO-A03L
TCGA-AO-A03M
TCGA-AO-A03N
TCGA-AO-A03O
TCGA-AO-A03P
TCGA-AO-A03R
TCGA-AO-A03T
TCGA-AO-A03V
TCGA-AO-A0J2
TCGA-AO-A0J4
TCGA-AO-A0J6
TCGA-AO-A0JA
TCGA-AO-A0JC
TCGA-AO-A0JD
TCGA-AO-A0JE
TCGA-AO-A0JF
TCGA-AO-A0JI
TCGA-AO-A0JL
TCGA-AO-A0JM
TCGA-AO-A126
TCGA-AO-A128
TCGA-AO-A129
TCGA-AO-A12A
TCGA-AO-A12B
TCGA-AO-A12C
TCGA-AO-A12D
TCGA-AO-A12F
TCGA-AO-A1KP
TCGA-AO-A1KQ
TCGA-AO-A1KR
TCGA-AO-A1KT
TCGA-AQ-A04H
TCGA-AQ-A04J
TCGA-AQ-A04L
TCGA-AQ-A0Y5
TCGA-AQ-A1H2
TCGA-AQ-A1H3
TCGA-AR-A0TP
TCGA-AR-A0TQ
TCGA-AR-A0TR
TCGA-AR-A0TS
TCGA-AR-A0TT
TCGA-AR-A0TU
TCGA-AR-A0TV
TCGA-AR-A0TW
TCGA-AR-A0TX
TCGA-AR-A0TY
TCGA-AR-A0TZ
TCGA-AR-A0U0
TCGA-AR-A0U1
TCGA-AR-A0U2
TCGA-AR-A0U3
TCGA-AR-A0U4
TCGA-AR-A1AH
TCGA-AR-A1AJ
TCGA-AR-A1AN
TCGA-AR-A1AO
TCGA-AR-A1AP
TCGA-AR-A1AQ
TCGA-AR-A1AR
TCGA-AR-A1AS
TCGA-AR-A1AU
TCGA-AR-A1AV
TCGA-AR-A1AW
TCGA-AR-A1AX
TCGA-AR-A1AY
TCGA-AR-A24K
TCGA-AR-A24L
TCGA-AR-A24N
TCGA-AR-A24P
TCGA-AR-A24Q
TCGA-AR-A24R
TCGA-AR-A24S
TCGA-AR-A24U
TCGA-AR-A24V
TCGA-AR-A24W
TCGA-AR-A24Z
TCGA-AR-A250
TCGA-AR-A251
TCGA-AR-A252
TCGA-AR-A254
TCGA-AR-A255
TCGA-AR-A256
TCGA-B6-A0I1
TCGA-B6-A0I2
TCGA-B6-A0I5
TCGA-B6-A0I6
TCGA-B6-A0I8
TCGA-B6-A0I9
TCGA-B6-A0IB
TCGA-B6-A0IG
TCGA-B6-A0IJ
TCGA-B6-A0IK
TCGA-B6-A0IO
TCGA-B6-A0IQ
TCGA-B6-A0RE
TCGA-B6-A0RG
TCGA-B6-A0RH
TCGA-B6-A0RI
TCGA-B6-A0RL
TCGA-B6-A0RM
TCGA-B6-A0RN
TCGA-B6-A0RO
TCGA-B6-A0RS
TCGA-B6-A0RT
TCGA-B6-A0WS
TCGA-B6-A0WT
TCGA-B6-A0WV
TCGA-B6-A0WW
TCGA-B6-A0WY
TCGA-B6-A0WZ
TCGA-B6-A0X1
TCGA-B6-A0X4
TCGA-B6-A0X5
TCGA-B6-A1KC
TCGA-B6-A1KF
TCGA-B6-A1KI
TCGA-B6-A1KN
TCGA-BH-A0AU
TCGA-BH-A0AV
TCGA-BH-A0AW
TCGA-BH-A0AY
TCGA-BH-A0AZ
TCGA-BH-A0B0
TCGA-BH-A0B1
TCGA-BH-A0B3
TCGA-BH-A0B4
TCGA-BH-A0B6
TCGA-BH-A0B7
TCGA-BH-A0B8
TCGA-BH-A0B9
TCGA-BH-A0BC
TCGA-BH-A0BD
TCGA-BH-A0BF
TCGA-BH-A0BG
TCGA-BH-A0BJ
TCGA-BH-A0BL
TCGA-BH-A0BM
TCGA-BH-A0BO
TCGA-BH-A0BP
TCGA-BH-A0BQ
TCGA-BH-A0BR
TCGA-BH-A0BS
TCGA-BH-A0BT
TCGA-BH-A0BV
TCGA-BH-A0BW
TCGA-BH-A0BZ
TCGA-BH-A0C0
TCGA-BH-A0C7
TCGA-BH-A0DD
TCGA-BH-A0DE
TCGA-BH-A0DG
TCGA-BH-A0DH
TCGA-BH-A0DI
TCGA-BH-A0DK
TCGA-BH-A0DO
TCGA-BH-A0DQ
TCGA-BH-A0DS
TCGA-BH-A0DT
TCGA-BH-A0DV
TCGA-BH-A0DX
TCGA-BH-A0DZ
TCGA-BH-A0E0
TCGA-BH-A0E1
TCGA-BH-A0E2
TCGA-BH-A0E6
TCGA-BH-A0E7
TCGA-BH-A0EA
TCGA-BH-A0EB
TCGA-BH-A0EE
TCGA-BH-A0EI
TCGA-BH-A0GY
TCGA-BH-A0GZ
TCGA-BH-A0H0
TCGA-BH-A0H3
TCGA-BH-A0H5
TCGA-BH-A0H6
TCGA-BH-A0H7
TCGA-BH-A0H9
TCGA-BH-A0HA
TCGA-BH-A0HB
TCGA-BH-A0HF
TCGA-BH-A0HI
TCGA-BH-A0HK
TCGA-BH-A0HL
TCGA-BH-A0HN
TCGA-BH-A0HO
TCGA-BH-A0HQ
TCGA-BH-A0HU
TCGA-BH-A0HW
TCGA-BH-A0HX
TCGA-BH-A0HY
TCGA-BH-A0RX
TCGA-BH-A0W3
TCGA-BH-A0W4
TCGA-BH-A0W5
TCGA-BH-A0W7
TCGA-BH-A18F
TCGA-BH-A18G
TCGA-BH-A18H
TCGA-BH-A18I
TCGA-BH-A18J
TCGA-BH-A18K
TCGA-BH-A18L
TCGA-BH-A18M
TCGA-BH-A18N
TCGA-BH-A18P
TCGA-BH-A18Q
TCGA-BH-A18R
TCGA-BH-A18T
TCGA-BH-A18U
TCGA-BH-A18V
TCGA-BH-A1EN
TCGA-BH-A1ES
TCGA-BH-A1ET
TCGA-BH-A1EU
TCGA-BH-A1EV
TCGA-BH-A1EW
TCGA-BH-A1EX
TCGA-BH-A1EY
TCGA-BH-A1F0
TCGA-BH-A1F2
TCGA-BH-A1F5
TCGA-BH-A1F6
TCGA-BH-A1F8
TCGA-BH-A1FB
TCGA-BH-A1FD
TCGA-BH-A1FE
TCGA-BH-A1FG
TCGA-BH-A1FH
TCGA-BH-A1FJ
TCGA-BH-A1FL
TCGA-BH-A1FM
TCGA-BH-A1FN
TCGA-BH-A1FU
TCGA-BH-A201
TCGA-BH-A202
TCGA-BH-A203
TCGA-BH-A204
TCGA-BH-A208
TCGA-C8-A12K
TCGA-C8-A12L
TCGA-C8-A12M
TCGA-C8-A12N
TCGA-C8-A12O
TCGA-C8-A12P
TCGA-C8-A12Q
TCGA-C8-A12T
TCGA-C8-A12U
TCGA-C8-A12V
TCGA-C8-A12W
TCGA-C8-A12Y
TCGA-C8-A12Z
TCGA-C8-A130
TCGA-C8-A131
TCGA-C8-A132
TCGA-C8-A134
TCGA-C8-A135
TCGA-C8-A137
TCGA-C8-A138
TCGA-C8-A1HE
TCGA-C8-A1HF
TCGA-C8-A1HG
TCGA-C8-A1HI
TCGA-C8-A1HJ
TCGA-C8-A1HK
TCGA-C8-A1HM
TCGA-C8-A1HN
TCGA-C8-A1HO
TCGA-C8-A26V
TCGA-C8-A26W
TCGA-C8-A26X
TCGA-C8-A26Y
TCGA-C8-A26Z
TCGA-C8-A273
TCGA-C8-A274
TCGA-C8-A275
TCGA-C8-A278
TCGA-C8-A27A
TCGA-C8-A27B
TCGA-D8-A13Y
TCGA-D8-A13Z
TCGA-D8-A140
TCGA-D8-A141
TCGA-D8-A142
TCGA-D8-A143
TCGA-D8-A145
TCGA-D8-A146
TCGA-D8-A147
TCGA-D8-A1J8
TCGA-D8-A1J9
TCGA-D8-A1JA
TCGA-D8-A1JB
TCGA-D8-A1JC
TCGA-D8-A1JD
TCGA-D8-A1JE
TCGA-D8-A1JF
TCGA-D8-A1JG
TCGA-D8-A1JH
TCGA-D8-A1JI
TCGA-D8-A1JJ
TCGA-D8-A1JK
TCGA-D8-A1JL
TCGA-D8-A1JM
TCGA-D8-A1JP
TCGA-D8-A1JU
TCGA-D8-A1X5
TCGA-D8-A1X6
TCGA-D8-A1X9
TCGA-D8-A1XA
TCGA-D8-A1XB
TCGA-D8-A1XD
TCGA-D8-A1XF
TCGA-D8-A1XG
TCGA-D8-A1XK
TCGA-D8-A1XL
TCGA-D8-A1XM
TCGA-D8-A1XQ
TCGA-D8-A1XR
TCGA-D8-A1XT
TCGA-D8-A1XU
TCGA-D8-A1XW
TCGA-D8-A1XY
TCGA-D8-A1XZ
TCGA-D8-A1Y0
TCGA-D8-A1Y1
TCGA-D8-A1Y2
TCGA-D8-A1Y3
TCGA-D8-A27F
TCGA-D8-A27H
TCGA-D8-A27K
TCGA-D8-A27L
TCGA-D8-A27M
TCGA-D8-A27N
TCGA-D8-A27P
TCGA-D8-A27R
TCGA-E2-A105
TCGA-E2-A106
TCGA-E2-A108
TCGA-E2-A109
TCGA-E2-A10A
TCGA-E2-A10B
TCGA-E2-A10C
TCGA-E2-A10E
TCGA-E2-A14N
TCGA-E2-A14O
TCGA-E2-A14P
TCGA-E2-A14Q
TCGA-E2-A14R
TCGA-E2-A14S
TCGA-E2-A14T
TCGA-E2-A14V
TCGA-E2-A14W
TCGA-E2-A14X
TCGA-E2-A14Y
TCGA-E2-A14Z
TCGA-E2-A150
TCGA-E2-A152
TCGA-E2-A153
TCGA-E2-A154
TCGA-E2-A155
TCGA-E2-A156
TCGA-E2-A158
TCGA-E2-A159
TCGA-E2-A15A
TCGA-E2-A15C
TCGA-E2-A15D
TCGA-E2-A15E
TCGA-E2-A15F
TCGA-E2-A15H
TCGA-E2-A15I
TCGA-E2-A15J
TCGA-E2-A15K
TCGA-E2-A15O
TCGA-E2-A15P
TCGA-E2-A15R
TCGA-E2-A15S
TCGA-E2-A15T
TCGA-E2-A1AZ
TCGA-E2-A1B0
TCGA-E2-A1B1
TCGA-E2-A1B4
TCGA-E2-A1BC
TCGA-E2-A1BD
TCGA-E2-A1IE
TCGA-E2-A1IF
TCGA-E2-A1IG
TCGA-E2-A1II
TCGA-E2-A1IK
TCGA-E2-A1IN
TCGA-E2-A1IO
TCGA-E2-A1IU
TCGA-E2-A1L6
TCGA-E2-A1L7
TCGA-E2-A1L9
TCGA-E2-A1LA
TCGA-E2-A1LB
TCGA-E2-A1LE
TCGA-E2-A1LH
TCGA-E2-A1LI
TCGA-E2-A1LK
TCGA-E2-A1LL
TCGA-E2-A1LS
TCGA-E9-A1N6
TCGA-E9-A1N8
TCGA-E9-A1ND
TCGA-E9-A1NE
TCGA-E9-A1NG
TCGA-E9-A1NH
TCGA-E9-A1QZ
TCGA-E9-A1R0
TCGA-E9-A1R2
TCGA-E9-A1R3
TCGA-E9-A1R4
TCGA-E9-A1R5
TCGA-E9-A1R6
TCGA-E9-A1R7
TCGA-E9-A1RB
TCGA-E9-A1RD
TCGA-E9-A1RE
TCGA-E9-A1RF
TCGA-E9-A1RH
TCGA-E9-A226
TCGA-E9-A227
TCGA-E9-A228
TCGA-E9-A229
TCGA-E9-A22A
TCGA-E9-A22D
TCGA-E9-A22E
TCGA-E9-A22G
TCGA-E9-A22H
TCGA-E9-A243
TCGA-E9-A244
TCGA-E9-A245
TCGA-E9-A247
TCGA-E9-A248
TCGA-E9-A249
TCGA-E9-A24A
TCGA-EW-A1IY
TCGA-EW-A1J1
TCGA-EW-A1J6
TCGA-EW-A1OV
TCGA-EW-A1OW
TCGA-EW-A1OY
TCGA-EW-A1OZ
TCGA-EW-A1P3
TCGA-EW-A1P5
TCGA-EW-A1P6
TCGA-EW-A1P7
TCGA-EW-A1P8
TCGA-EW-A1PA
TCGA-EW-A1PB
TCGA-EW-A1PC
TCGA-EW-A1PD
TCGA-EW-A1PE
TCGA-EW-A1PF
TCGA-EW-A1PH
TCGA-EW-A2FR
TCGA-EW-A2FS
TCGA-EW-A3U0
TCGA-GI-A2C8
TCGA-GI-A2C9
TCGA-GM-A2D9
TCGA-GM-A2DA
TCGA-GM-A2DB
TCGA-GM-A2DC
TCGA-GM-A2DD
TCGA-GM-A2DF
TCGA-GM-A2DH
TCGA-GM-A2DI
TCGA-GM-A2DK
TCGA-GM-A2DL
TCGA-GM-A2DM
TCGA-GM-A2DN
TCGA-GM-A3XL
TCGA-LL-A441
